# Supplementary material for: Ignoring non‐English‐language studies may bias ecological meta‐analyses
Source: Ecol Evol. 2020 May 29;10(13):6373–84. doi: 10.1002/ece3.6368 (PMC7381574; doi:10.1002/ece3.6368)
Supplement: Supplementary file 1 — Table S1 [file ECE3-10-6373-s001.xlsx]

## Sheet: Sheet1
S1. Details of the searches and results retrieval.
ID	Search (pre-defined)	Link (pre-defined)	Language (pre-defiend)	Search string (pre-defiend)	Number retrieved	Dates of search	Time of search	Details (pre-defined)	File format - results retrieval (pre-defined)	Data transferring facility (pre-defined)	File format - data transfer (pre-defined)	Imported into (pre-defiend)	Subscription and accessed location (pre-defined)
1	Web of Science Core Collection	https://webofknowledge.com/	English	TS=(meta-analy* OR "meta analy*") AND (OO=Japan* OR CU=Japan OR AD=Japan OR SG=Japan*) AND WC=(Agricultural Economics & Policy OR Agriculture, Dairy & Animal Science OR Agriculture, Multidisciplinary OR Agronomy OR Biodiversity Conservation OR Biology OR Ecology OR Engineering, Environmental OR Entomology OR Environmental Sciences OR Environmental Studies OR Fisheries OR Forestry OR Geography OR …	513	2018-07-24	11:31 GMT	Default setting. Timespan: All years. Indexes: SCI-EXPANDED, SSCI, A&HCI, CPCI-S, CPCI-SSH, ESCI.	BIB file (.bib). The number of files =11 :1-50; 51-100; 101-150; 151-200; 201-250; 251-300; 301-350; 351-400; 401-450; 451-500; 501-513.	None	BIB file (.bib). The number of files =11 :1-50; 51-100; 101-150; 151-200; 201-250; 251-300; 301-350; 351-400; 401-450; 451-500; 501-513.	Mendeley	Bangor University (Science Citation Index Expanded; Social Sciences Citation Index; Arts & Humanities Citation Index; Emerging Sources Citation Index; Book Citation Index; Conference Proceedings Citation Index)
2	CAB Direct	https://www.cabdirect.org/	English	All fields (AND) meta-analy* OR "meta analy*" All fields (AND) cabicode:(AA000 OR AA500 OR EE110 OR EE111 OR EE112 OR EE113 OR EE115 OR EE120 OR FF000 OR FF003 OR FF005 OR FF007 OR FF020 OR FF040 OR FF061 OR FF062 OR FF100 OR FF150 OR FF500 OR FF610 OR FF620 OR FF900 OR HH000 OR HH100 OR HH200 OR HH300 OR HH400 OR HH405 OR HH410 OR HH430 OR HH500 OR HH600 OR HH700 OR JJ000 OR JJ100 OR JJ200 OR JJ…	151	2018-07-24	11:36 GMT	All fields AND All fields AND Author affiliation. Default setting.	None	RefWorks: Retrieved articles were directly exported from CAB Direct to RefWorks.	RIS file (.ris) via RefWorks	Mendeley	Bangor University (CAB ABSTRACTS; Global Health; CABI Full Text)
3	Wiley Online Library	https://onlinelibrary.wiley.com/	English	Abstract (AND) (meta-analys* OR "meta analys*") AND (conservation OR ecolog* OR evolution*) AND (environment*) Anywhere (Hokkaido OR Aomori OR Akita OR Iwate OR Yamagata OR Miyagi OR Niigata OR Fukushima OR Toyama OR Ishikawa OR Nagano OR Gunma OR Tochigi OR Ibaraki OR Chiba OR Tokyo OR Saitama OR Kanagawa OR Yamanashi OR Shizuoka OR Aichi OR Gifu OR Fukui OR Shiga OR Kyoto OR Mie OR Osaka OR Nar…	141	2018-07-24	13:05 GMT	Default setting. Abstract AND Anywhere.	None	Mendeley Web Importer: Directly imported into Mendeley from Wiley Online Library	None	Mendeley	Bangor University
4	CiNii	https://ci.nii.ac.jp/	Japanese	（メタ解析 OR メタ・アナリシス OR メタアナリシス OR メタ分析） AND （保全 OR 生態 OR 進化) AND 環境	466	2018-07-19	17:37 GMT	Full text search (全文検索). Default setting (no specific limitations)	Text Document (.txt): The number of the files = 5 : 1-100; 101-200; 201-300; 301-400; and 401-466.	RefWorks: The files were imported into RefWorks, and then an RIS file (.ris) was created to import into Mendeley.	RIS file (.ris)	Mendeley	Bangor University
5	Google Scholar	https://scholar.google.com/	English	(meta-analy* OR "meta analy*") AND (conservation OR ecolog* OR evolution*) AND (environment*)	100	2018-07-25	20:53 GMT	Default setting (no specific limitations). The first 100 hits.	None	Mendeley Web Importer. We made a change to pre-defined method. Because we found Mendeley Web Importer was less time-consuming than exporting to RefWorks.	None	Mendeley	Bangor University
6	Google Scholar	https://scholar.google.co.jp/	Japanese	（メタ解析 OR メタ・アナリシス OR メタアナリシス OR メタ分析） AND （保全 OR 生態 OR 進化) AND 環境	100	2018-07-25	20:51 GMT	Default setting (no specific limitations). The first 100 hits.	Saved as PDF to screen at title. We made a change to pre-defined method. Because we were blocked by Google.	None	None	None	Bangor University
7	Web of Science Core Collection	https://webofknowledge.com/	English	TS=(meta-analy* OR "meta analy*") AND (OO=Japan* OR CU=Japan OR AD=Japan OR SG=Japan*) AND WC=(Agricultural Economics & Policy OR Agriculture, Dairy & Animal Science OR Agriculture, Multidisciplinary OR Agronomy OR Biodiversity Conservation OR Biology OR Ecology OR Engineering, Environmental OR Entomology OR Environmental Sciences OR Environmental Studies OR Fisheries OR Forestry OR Geography OR …	96	2019-03-29	14:21 GMT	Timespan: 2018. Indexes: SCI-EXPANDED, SSCI, A&HCI, CPCI-S, CPCI-SSH, ESCI.	BIB file (.bib). The number of files =1: 1-96.	None	BIB file (.bib). The number of files =1: 1-96.	Mendeley	Bangor University (Science Citation Index Expanded; Social Sciences Citation Index; Arts & Humanities Citation Index; Emerging Sources Citation Index; Book Citation Index; Conference Proceedings Citation Index)
8	Web of Science Core Collection	https://webofknowledge.com/	English	TS=(meta-analy* OR "meta analy*") AND (OO=Japan* OR CU=Japan OR AD=Japan OR SG=Japan*) AND WC=(Agricultural Economics & Policy OR Agriculture, Dairy & Animal Science OR Agriculture, Multidisciplinary OR Agronomy OR Biodiversity Conservation OR Biology OR Ecology OR Engineering, Environmental OR Entomology OR Environmental Sciences OR Environmental Studies OR Fisheries OR Forestry OR Geography OR …	21	2019-03-29	14:11 GMT	Timespan: 2019. Indexes: SCI-EXPANDED, SSCI, A&HCI, CPCI-S, CPCI-SSH, ESCI.	BIB file (.bib). The number of files =2: 1-21.	None	BIB file (.bib). The number of files =2: 1-21.	Mendeley	Bangor University (Science Citation Index Expanded; Social Sciences Citation Index; Arts & Humanities Citation Index; Emerging Sources Citation Index; Book Citation Index; Conference Proceedings Citation Index)
9	CiNii	https://ci.nii.ac.jp/	Japanese	（メタ解析 OR メタ・アナリシス OR メタアナリシス OR メタ分析） AND （保全 OR 生態 OR 進化) AND 環境	466 (no additional records identified)	2019-03-29	22:25 GMT
10	CAB Direct	https://www.cabdirect.org/	English	All fields (AND) meta-analy* OR "meta analy*" All fields (AND) cabicode:(AA000 OR AA500 OR EE110 OR EE111 OR EE112 OR EE113 OR EE115 OR EE120 OR FF000 OR FF003 OR FF005 OR FF007 OR FF020 OR FF040 OR FF061 OR FF062 OR FF100 OR FF150 OR FF500 OR FF610 OR FF620 OR FF900 OR HH000 OR HH100 OR HH200 OR HH300 OR HH400 OR HH405 OR HH410 OR HH430 OR HH500 OR HH600 OR HH700 OR JJ000 OR JJ100 OR JJ200 OR JJ…	14	2019-03-29	22:23 GMT	All fields AND All fields AND Author affiliation. Default setting.	BIB file (.bib). The number of files =1: 1-14. We made a change to pre-defined method. Because it was quicker to export as BIB file.	None	BIB file (.bib). The number of files =1: 1-14. We made a change to pre-defined method. Because it was quicker to export as BIB file.	Mendeley	Bangor University (CAB ABSTRACTS; Global Health; CABI Full Text)
11	Wiley Online Library	https://onlinelibrary.wiley.com/	English	Abstract (AND) (meta-analys* OR "meta analys*") AND (conservation OR ecolog* OR evolution*) AND (environment*) Anywhere (Hokkaido OR Aomori OR Akita OR Iwate OR Yamagata OR Miyagi OR Niigata OR Fukushima OR Toyama OR Ishikawa OR Nagano OR Gunma OR Tochigi OR Ibaraki OR Chiba OR Tokyo OR Saitama OR Kanagawa OR Yamanashi OR Shizuoka OR Aichi OR Gifu OR Fukui OR Shiga OR Kyoto OR Mie OR Osaka OR Nar…	16	2019-03-29	14:18 GMT	Default setting. Abstract AND Anywhere.	None	Mendeley Web Importer: Directly imported into Mendeley from Wiley Online Library	None	Mendeley	Bangor University
