# Supplementary material for: Ignoring non‐English‐language studies may bias ecological meta‐analyses
Source: Ecol Evol. 2020 May 29;10(13):6373–84. doi: 10.1002/ece3.6368 (PMC7381574; doi:10.1002/ece3.6368)
Supplement: Supplementary file 2 — Table S2 [file ECE3-10-6373-s002.xlsx]

## Sheet: Sheet1
S2. Details of pilot-searches which informed development of actual search strategy used.
ID	Searched on	Search string	Hits	Exported	Date	Time	Software	Memo
1	Web of Science	TS=("meta-analy*" OR "meta analy*") AND (OO=Japan* OR CU=Japan OR AD=Japan OR SG=Japan*) AND WC=(Agricultural Economics & Policy OR Agriculture, Dairy & Animal Science OR Agriculture, Multidisciplinary OR Agronomy OR Biodiversity Conservation OR Biology OR Ecology OR Engineering, Environmental OR Entomology OR Environmental Sciences OR Environmental Studies OR Fisheries OR Forestry OR Geography O…	468	333	2018-01-27	09:40:00	Mendeley	Default setting. Timespan: All years. Indexes: SCI-EXPANDED, SSCI, A&HCI, CPCI-S, CPCI-SSH, ESCI. Tried to export all. RIS file is available.
2	CAB Direct	"meta-analy*" OR "meta analy*" AND cabicode:(AA000 OR AA500 OR EE110 OR EE111 OR EE112 OR EE113 OR EE115 OR EE120 OR FF000 OR FF003 OR FF005 OR FF007 OR FF020 OR FF040 OR FF061 OR FF062 OR FF100 OR FF150 OR FF500 OR FF610 OR FF620 OR FF900 OR HH000 OR HH100 OR HH200 OR HH300 OR HH400 OR HH405 OR HH410 OR HH430 OR HH500 OR HH600 OR HH700 OR JJ000 OR JJ100 OR JJ200 OR JJ600 OR JJ00 OR JJ800 OR JJ90…	141	119	2018-01-27	10:00:00	Mendeley	All fields AND All fields AND Author affiliation default setting. Tried to export all. RIS file is available.
3	ScienceDirect	Key(meta-analy*) AND Affil(Hokkaido OR Aomori OR Akita OR Iwate OR Yamagata OR Miyagi OR Niigata OR Fukushima OR Toyama OR Ishikawa OR Nagano OR Gunma OR Tochigi OR Ibaraki OR Chiba OR Tokyo OR Saitama OR Kanagawa OR Yamanashi OR Shizuoka OR Aichi OR Gifu OR Fukui OR Shiga OR Kyoto OR Mie OR Osaka OR Nara OR Wakayama OR Hyogo OR Tottori OR Okayama OR Shimane OR Hiroshima OR Yamaguchi OR Kagawa OR…	9	9	2018-01-27	10:08:00	Mendeley	Restricted to subject areas in ‘Agricultural and Biological Sciences’ and ‘Environmental Science’. Successfully exported all.
4	ScienceDirect	Key("meta analy*") AND Affil(Hokkaido OR Aomori OR Akita OR Iwate OR Yamagata OR Miyagi OR Niigata OR Fukushima OR Toyama OR Ishikawa OR Nagano OR Gunma OR Tochigi OR Ibaraki OR Chiba OR Tokyo OR Saitama OR Kanagawa OR Yamanashi OR Shizuoka OR Aichi OR Gifu OR Fukui OR Shiga OR Kyoto OR Mie OR Osaka OR Nara OR Wakayama OR Hyogo OR Tottori OR Okayama OR Shimane OR Hiroshima OR Yamaguchi OR Kagawa …	0	0	2018-01-27	10:10:00	Mendeley	Restricted to subject areas in ‘Agricultural and Biological Sciences’ and ‘Environmental Science’.
5	Publish or Perish 6	メタ・アナリシス OR メタ解析 OR メタアナリシス AND 生物多様性 OR 環境	980	979	2018-02-05	22:30:00	Mendeley	Google Scholar search showed 4960 hits on 5 Feb 2018. It is not identical.
6	Google Scholar	メタ・アナリシス OR メタ解析 OR メタアナリシス AND 保全	345	346	2018-02-05	23:50:00	Mendeley
7	Google Scholar	メタ・アナリシス OR メタ解析 OR メタアナリシス AND 進化	821	824	2018-02-06	21:55:00	Mendeley
8	Google Scholar	メタ・アナリシス OR メタ解析 OR メタアナリシス AND 生態	571	549	2018-02-06	22:10:00	Mendeley	Error. Printed 20 missing search results.
9	Google Scholar	メタ・アナリシス OR メタ解析 OR メタアナリシス AND 温暖化	238	238	2018-02-06	21:38:00	Mendeley
10	Google Scholar	メタ・アナリシス OR メタ解析 OR メタアナリシス AND 森林	152	132	2018-02-06	21:23:00	Mendeley	Error. Printed 20 missing search results.
11	Google Scholar	メタ・アナリシス OR メタ解析 OR メタアナリシス AND 漁業	66	66	2018-02-06	21:21:00	Mendeley
12	Google Scholar	メタ・アナリシス OR メタ解析 OR メタアナリシス AND 農業	476	466	2018-02-06	21:40:00	Mendeley	Error. Printed 10 missing search results.
13	CiNii	メタアナリシス OR メタ解析 OR メタ・アナリシス	914	338	2018-01-27	12:40:00	Mendeley	Tried to export all. PDF file is available.
14	J-STAGE	Full Text: メタ・アナリシス OR Full Text: メタ解析 OR Full Text: メタアナリシス	2383	766	2018-01-27	13:00:00	Mendeley	Tried to export only the first 2,000 hits due to the database capacity. Subject areas: Life Sciences, Biology, Life Sciences and Basic Medicine, Agriculture and Food Sciences. Tried to retrieve all.

## Sheet: Sheet2
Hits	Exported	Duplicates	Title	Removal	Abstract	Removal	Full-text	Removal	Not identified	No access	Book	Meta-analysis	Affiliation	Language	Sample
7564	5165	-1195	3970	-3370	600	-122	478	-323	-10	-12	-41	85	-2	0
