# Supplementary material for: Ignoring non‐English‐language studies may bias ecological meta‐analyses
Source: Ecol Evol. 2020 May 29;10(13):6373–84. doi: 10.1002/ece3.6368 (PMC7381574; doi:10.1002/ece3.6368)
Supplement: Supplementary file 6 — Table S6 [file ECE3-10-6373-s006.xlsx]

## Sheet: Sheet1
S6. The full dataset for the analysis of Koshida & Katayama (2018).
ID	Reference	Response measure	Organisms	Management	Landscape	Soil	Language	Nc	Mc	SDc	Nt	Mt	SDt	Log ratio
1	Fujioka et al. 2001 16: 555–567.	Richness	Birds/mammals	Fallowed-abandoned	Simple	dry	English	6	3.326	0.797	4	1.733	0.590112	-0.651916
2	Fujioka et al. 2001 16: 555–567.	Richness	Birds/mammals	Cultivated-abandoned	Simple	dry	English	7	1.1	0.561175	4	1.733	0.590112	0.454544
3	Fujioka et al. 2001 16: 555–567.	Richness	Birds/mammals	Cultivated-fallowed	Simple	dry	English	7	1.1	0.561175	6	3.326	0.797	1.10646
4	Fujioka et al. 2001 16: 555–567.	Richness	Birds/mammals	Cultivated-fallowed	Simple	wet	English	7	1.1	0.561175	9	5.1	2.5115	1.53393
5	Goto et al. 2011 22.3: 129-138	Abundance	Amphibian/Fish	Cultivated-fallowed	Complex	wet	Japanese	32	12.5	NA	4	23.1	NA	0.614104
6	Hakoyama et al 1977 46.2: 219-227.	Richness	Plant	Fallowed-abandoned	Simple	dry	Japanese	4	14	4.08248	12	12.4167	3.34279	-0.120017
7	Hakoyama et al 1977 46.2: 219-227.	Richness	Plant	Fallowed-abandoned	Simple	wet	Japanese	4	15	2.58199	6	13	3.40588	-0.143101
8	Hakoyama et al 1977 46.2: 219-227.	Richness	Plant	Cultivated-abandoned	Simple	wet	Japanese	1	2	NA	6	13	3.40588	1.8718
9	Hakoyama et al 1977 46.2: 219-227.	Richness	Plant	Cultivated-fallowed	Simple	wet	Japanese	1	2	NA	4	15	2.58199	2.0149
10	Iiyama et al. 2002 65.5: 579-584.	Richness	Plant	Fallowed-abandoned	Complex	dry	Japanese	4	33.3	5.9	2	10	NA	-1.20297
11	Iiyama et al. 2002 65.5: 579-584.	Richness	Plant	Cultivated-abandoned	Complex	dry	Japanese	4	32	3.6	2	10	NA	-1.16315
12	Iiyama et al. 2002 65.5: 579-584.	Richness	Plant	Cultivated-fallowed	Complex	dry	Japanese	4	32	3.6	4	33.3	5.9	0.0398215
13	Ishida et al. 2013 30.1: 51-69.	Richness	Plant	Cultivated-abandoned	Complex	dry	Japanese	55	31.1	4.8	60	8.4	3.1	-1.30898
14	Ito & Kato 2007 70.5: 449-452.	Richness	Plant	Fallowed-abandoned	Complex	dry	Japanese	18	16.5	6.83065	110	10.8	4.50988	-0.423814
15	Ito & Kato 2007 70.5: 449-452.	Richness	Plant	Cultivated-abandoned	Complex	dry	Japanese	20	19	4.96407	110	10.8	4.50988	-0.564893
16	Ito & Kato 2007 70.5: 449-452.	Richness	Plant	Cultivated-fallowed	Complex	dry	Japanese	20	19	4.96407	18	16.5	6.83065	-0.141079
17	Kusumoto et al. 2006 25: 281-286.	Richness	Invertebrates	Cultivated-abandoned	Complex	dry	Japanese	11	25.7273	10.9461	11	17.8182	5.49214	-0.367332
18	Kuwahara 1975 19: 25-29.	Richness	Plant	Fallowed-abandoned	Simple	wet	Japanese	1	17	NA	1	32	NA	0.632523
19	Maeda 2001 16.3: 569-585.	Richness	Birds/mammals	Cultivated-fallowed	Simple	wet	English	1	8	NA	1	16	NA	0.693147
20	Matsumura et al. 1988 38.2: 121-133.	Richness	Plant	Fallowed-abandoned	Complex	dry	Japanese	4	20.75	5.85	2	14.5	3.54	-0.358398
21	Matsumura et al. 1988 38.2: 121-133.	Richness	Plant	Fallowed-abandoned	Complex	wet	Japanese	1	18	NA	8	16.5	6.21059	-0.0870114
22	Matsumura & Takeda 2008 25.2: 131-137.	Richness	Plant	Fallowed-abandoned	Complex	dry	Japanese	17	11.8918	6.03112	12	4.26258	1.97692	-1.02597
23	Matsumura & Takeda 2008 25.2: 131-137.	Richness	Plant	Cultivated-abandoned	Complex	dry	Japanese	10	25.356	3.91292	12	4.26258	1.97692	-1.78314
24	Matsumura & Takeda 2008 25.2: 131-137.	Richness	Plant	Cultivated-fallowed	Complex	dry	Japanese	10	25.356	3.91292	17	11.8918	6.03112	-0.757169
25	Natsuhara et al. 2002 13.1: 11-17.	Abundance	Amphibian/Fish	Cultivated-abandoned	Complex	dry	Japanese	4	25.25	23.3661	4	1.275	1.59452	-2.98588
26	Nemoto & Otsuka 2004 49.3: 184-192.	Richness	Plant	Cultivated-abandoned	Complex	wet	Japanese	80	15.5	NA	12	13.35	NA	-0.149324
27	Ohkuro et al. 1996 46.3: 245-256.	Richness	Plant	Fallowed-abandoned	Complex	dry	Japanese	13	11.5	NA	143	9.38601	NA	-0.203126
28	Otsuka et al. 2004 49.1: 21-35.	Richness	Plant	Cultivated-abandoned	Complex	wet	Japanese	4	12.75	6.77175	3	8.4	0.793725	-0.4173
29	Osada 1978 27: 102-107.	Abundance	Amphibian/Fish	Fallowed-abandoned	Complex	dry	Japanese	3	131.7	14.36	7	49.8571	53.3368	-0.971365
30	Osada 1978 27: 102-107.	Abundance	Amphibian/Fish	Cultivated-abandoned	Complex	dry	Japanese	10	105.5	38.1525	7	49.8571	53.3368	-0.749549
31	Osada 1978 27: 102-107.	Abundance	Amphibian/Fish	Cultivated-fallowed	Complex	dry	Japanese	10	105.5	38.1525	3	131.7	14.36	0.221816
32	Osawa & Katsuno 1998 61.5: 529-534.	Richness	Amphibian/Fish	Cultivated-fallowed	Complex	dry	Japanese	2	6	1.41421	1	4	NA	-0.405465
33	Osawa et al. 2006 69.5: 565-570.	Richness	Amphibian/Fish	Fallowed-abandoned	Complex	dry	Japanese	1	3	NA	1	3	NA	0
34	Osawa et al. 2006 69.5: 565-570.	Richness	Amphibian/Fish	Cultivated-abandoned	Complex	dry	Japanese	2	6	1.41421	1	3	NA	-0.693147
35	Osawa et al. 2006 69.5: 565-570.	Richness	Amphibian/Fish	Cultivated-fallowed	Complex	dry	Japanese	2	6	1.41421	1	3	NA	-0.693147
36	Osawa et al. 2006 69.5: 565-570.	Richness	Birds/mammals	Fallowed-abandoned	Complex	dry	Japanese	2	2	0	1	4	NA	0.693147
37	Osawa et al. 2006 69.5: 565-570.	Richness	Plant	Fallowed-abandoned	Complex	dry	Japanese	1	23	NA	24	18.975	NA	-0.192372
38	Osawa et al. 2006 69.5: 565-570.	Richness	Plant	Cultivated-abandoned	Complex	dry	Japanese	5	8	NA	24	18.975	NA	0.863681
39	Osawa et al. 2006 69.5: 565-570.	Richness	Plant	Cultivated-fallowed	Complex	dry	Japanese	5	8	NA	1	23	NA	1.05605
40	Sakuma et al. 2006 3: 78-85.	Richness	Plant	Cultivated-abandoned	Complex	dry	Japanese	16	32.3	11.6	26	23.8539	7.38	-0.303122
41	Sekioka et al. 2000 63.5: 491-494.	Richness	Plant	Cultivated-fallowed	Complex	wet	Japanese	1	20	NA	9	13.2	5.19	-0.415515
42	Shibue et al. 1996 19.4: 323-330.	Abundance	Invertebrates	Cultivated-abandoned	Complex	wet	Japanese	2	11.8775	2.83267	5	5.568	7.43867	-0.75761
43	Shimoda 1996 13.1: 37-50.	Richness	Plant	Cultivated-fallowed	Complex	wet	Japanese	69	7	NA	16	19.375	NA	1.01807
44	Shimoda & Nakamoto 2003 53.3: 197-217.	Richness	Plant	Fallowed-abandoned	Complex	wet	Japanese	2	19.5	7.30678	2	15	2.82843	-0.262364
45	Takahashi 2001 6: 1-6.	Abundance	Amphibian/Fish	Cultivated-abandoned	Simple	dry	Japanese	12	25.6667	14.8589	12	7.41667	14.6626	-1.24146
46	Takanose et al. 2013 11.1-4: 45-58.	Richness	Plant	Fallowed-abandoned	Simple	dry	English	4	32.75	5.25198	5	26.6	8.23408	-0.207992
47	Tomioka 2000 3: 9-16.	Abundance	Amphibian/Fish	Fallowed-abandoned	Complex	dry	Japanese	17	5.21569	11.688	13	2.44396	7.4721	-0.758053
48	Tomioka 2000 3: 9-16.	Abundance	Amphibian/Fish	Cultivated-abandoned	Complex	dry	Japanese	17	24.6154	24.7987	13	2.44396	7.4721	-2.30975
49	Tomioka 2000 3: 9-16.	Abundance	Amphibian/Fish	Cultivated-fallowed	Complex	dry	Japanese	17	24.6154	24.7987	17	5.21569	11.688	-1.5517
50	Uchida & Ushimaru 2014 84.4: 637-658.	Richness	Invertebrates	Cultivated-abandoned	Complex	dry	English	360	8.9362	11.2113	120	4.8841	5.519	-0.604125
51	Uchida & Ushimaru 2014 84.4: 637-658.	Richness	Plant	Cultivated-abandoned	Complex	dry	English	180	77.975	47.6023	60	45.7047	42.2701	-0.534187
52	Yamada et al. 2002 65.4: 290-293.	Richness	Plant	Fallowed-abandoned	Complex	wet	Japanese	56	23.2339	NA	27	13.7	NA	-0.528218
53	Yamada et al. 2002 65.4: 290-293.	Richness	Plant	Cultivated-abandoned	Complex	wet	Japanese	29	9.4	NA	27	13.7	NA	0.376686
54	Yamada et al. 2002 65.4: 290-293.	Richness	Plant	Cultivated-fallowed	Complex	wet	Japanese	29	9.4	NA	56	23.2339	NA	0.904904
55	Yamada et al. 2007 119.1: 88-102.	Richness	Plant	Cultivated-fallowed	Complex	wet	English	6	26.607	9.167	7	40.0837	7.3998	0.409795
56	Yamazaki et al. 2003 38.4: 449-459.	Richness	Invertebrates	Cultivated-fallowed	Simple	dry	English	1	3	NA	1	10	NA	1.20397
57	Yamazaki et al. 2003 38.4: 449-459.	Richness	Invertebrates	Cultivated-fallowed	Simple	wet	English	1	3	NA	1	5	NA	0.510826
58	Yoshida & Koike 2000 48: 75-98.	Richness	Invertebrates	Cultivated-fallowed	Complex	wet	Japanese	1	18	NA	2	19	16.9706	0.0540672
