# Supplementary material for: Ignoring non‐English‐language studies may bias ecological meta‐analyses
Source: Ecol Evol. 2020 May 29;10(13):6373–84. doi: 10.1002/ece3.6368 (PMC7381574; doi:10.1002/ece3.6368)
Supplement: Supplementary file 7 — Table S7 [file ECE3-10-6373-s007.xlsx]

## Sheet: Osada et al. 2013
S7. The full dataset for the analysis of Osada et al. (2013).
ID	Author	Title	Volume	Pages	Year	Journal	Language	Family	Genus	Species	Veg_type	Location	Measurement condition	Lifespan ratio
1	Nilsen	Quantitative phenology and leaf survivorship of Rhododendron maximum in contrasting irradiance environments of the southern Appalachian mountains	73	822-831	1986	American Journal of Botany	English	Ericaceae	Rhododendron	Rhododendron maximum	Seedling/Sapling	USA	Field	0.487734
2	Nilsen	Quantitative phenology and leaf survivorship of Rhododendron maximum in contrasting irradiance environments of the southern Appalachian mountains	73	822-831	1986	American Journal of Botany	English	Ericaceae	Rhododendron	Rhododendron maximum	Seedling/Sapling	USA	Field	0.38761
3	Nilsen	Quantitative phenology and leaf survivorship of Rhododendron maximum in contrasting irradiance environments of the southern Appalachian mountains	73	822-831	1986	American Journal of Botany	English	Ericaceae	Rhododendron	Rhododendron maximum	Seedling/Sapling	USA	Field	0.794716
4	Nilsen et al.	Leaf dynamics in an evergreen and a deciduous species with even-aged leaf cohorts, from different environments	118	46-55	1987	American Midland Naturalist	English	Ericaceae	Rhododendron	Rhododendron maximum	Seedling/Sapling	USA	Field	0.62439
5	Nilsen et al.	Leaf dynamics in an evergreen and a deciduous species with even-aged leaf cohorts, from different environments	118	46-55	1987	American Midland Naturalist	English	Ericaceae	Rhododendron	Rhododendron maximum	Seedling/Sapling	USA	Field	0.490421
6	Nilsen et al.	Leaf dynamics in an evergreen and a deciduous species with even-aged leaf cohorts, from different environments	118	46-55	1987	American Midland Naturalist	English	Ericaceae	Rhododendron	Rhododendron maximum	Seedling/Sapling	USA	Field	0.785441
7	Bongers & Popma	Leaf dynamics of seedlings of rain forest species in relation to canopy gaps	82	122-127	1990	Oecologia	English	Rubiaceae	Palicourea	Psychotria simiarum	Seedling/Sapling	Mexico	Experiment	1.39883
8	Bongers & Popma	Leaf dynamics of seedlings of rain forest species in relation to canopy gaps	82	122-127	1990	Oecologia	English	Rubiaceae	Palicourea	Psychotria simiarum	Seedling/Sapling	Mexico	Experiment	1.28286
9	Bongers & Popma	Leaf dynamics of seedlings of rain forest species in relation to canopy gaps	82	122-127	1990	Oecologia	English	Rubiaceae	Palicourea	Psychotria simiarum	Seedling/Sapling	Mexico	Experiment	0.917093
10	Kai et al.	SEASONAL BEHAVIOR OF LEAVES OF THE SEMIDECIDUOUS SHRUB LIGUSTRUM OBTUSIFOLIUM	41	73-82	1991	Japanese Journal of Ecology	Japanese	Oleaceae	Ligustrum	Ligustrum obtusifolium	Seedling/Sapling	Japan	Field	2.01515
11	Kai et al.	SEASONAL BEHAVIOR OF LEAVES OF THE SEMIDECIDUOUS SHRUB LIGUSTRUM OBTUSIFOLIUM	41	73-82	1991	Japanese Journal of Ecology	Japanese	Oleaceae	Ligustrum	Ligustrum obtusifolium	Seedling/Sapling	Japan	Field	2.62745
12	Kai et al.	SEASONAL BEHAVIOR OF LEAVES OF THE SEMIDECIDUOUS SHRUB LIGUSTRUM OBTUSIFOLIUM	41	73-82	1991	Japanese Journal of Ecology	Japanese	Oleaceae	Ligustrum	Ligustrum obtusifolium	Seedling/Sapling	Japan	Experiment	0.843137
13	Kai et al.	SEASONAL BEHAVIOR OF LEAVES OF THE SEMIDECIDUOUS SHRUB LIGUSTRUM OBTUSIFOLIUM	41	73-82	1991	Japanese Journal of Ecology	Japanese	Oleaceae	Ligustrum	Ligustrum obtusifolium	Seedling/Sapling	Japan	Experiment	0.681818
14	Ng	Leaf senescence in kapur (Dryobalanops aromatica, Dipterocarpaceae) under different canopy conditions	4	275-280	1992	Journal of Tropical Forest Science	English	Dipterocarpaceae	Dryobalanops	Dryobalanops aromatica	Mature	Malaysia	Experiment	0.737864
15	Ng	Leaf senescence in kapur (Dryobalanops aromatica, Dipterocarpaceae) under different canopy conditions	4	275-280	1992	Journal of Tropical Forest Science	English	Dipterocarpaceae	Dryobalanops	Dryobalanops aromatica	Mature	Malaysia	Experiment	0.298039
16	Ng	Leaf senescence in kapur (Dryobalanops aromatica, Dipterocarpaceae) under different canopy conditions	4	275-280	1992	Journal of Tropical Forest Science	English	Dipterocarpaceae	Dryobalanops	Dryobalanops aromatica	Mature	Malaysia	Experiment	0.403922
17	Ng	Leaf senescence in kapur (Dryobalanops aromatica, Dipterocarpaceae) under different canopy conditions	4	275-280	1992	Journal of Tropical Forest Science	English	Dipterocarpaceae	Dryobalanops	Dryobalanops aromatica	Mature	Malaysia	Experiment	0.635135
18	Ng	Leaf senescence in kapur (Dryobalanops aromatica, Dipterocarpaceae) under different canopy conditions	4	275-280	1992	Journal of Tropical Forest Science	English	Dipterocarpaceae	Dryobalanops	Dryobalanops aromatica	Mature	Malaysia	Experiment	0.57037
19	Ng	Leaf senescence in kapur (Dryobalanops aromatica, Dipterocarpaceae) under different canopy conditions	4	275-280	1992	Journal of Tropical Forest Science	English	Dipterocarpaceae	Dryobalanops	Dryobalanops aromatica	Mature	Malaysia	Experiment	0.275986
20	Ng	Leaf senescence in kapur (Dryobalanops aromatica, Dipterocarpaceae) under different canopy conditions	4	275-280	1992	Journal of Tropical Forest Science	English	Dipterocarpaceae	Dryobalanops	Dryobalanops aromatica	Mature	Malaysia	Experiment	0.483871
21	SUEHIRO & KAMEYAMA	LEAF AGE COMPOSITION OF EVERGREEN BROADLEAVED TREES	42	137-147	1992	Japanese Journal of Ecology	Japanese	Garryaceae	Aucuba	Aucuba japonica	Seedling/Sapling	Japan	Field	0.790441
22	SUEHIRO & KAMEYAMA	LEAF AGE COMPOSITION OF EVERGREEN BROADLEAVED TREES	42	137-147	1992	Japanese Journal of Ecology	Japanese	Aquifoliaceae	Ilex	Ilex chinensis	Mature	Japan	Field	0.966316
23	SUEHIRO & KAMEYAMA	LEAF AGE COMPOSITION OF EVERGREEN BROADLEAVED TREES	42	137-147	1992	Japanese Journal of Ecology	Japanese	Aquifoliaceae	Ilex	Ilex chinensis	Mature	Japan	Field	0.966316
24	SUEHIRO & KAMEYAMA	LEAF AGE COMPOSITION OF EVERGREEN BROADLEAVED TREES	42	137-147	1992	Japanese Journal of Ecology	Japanese	Aquifoliaceae	Ilex	Ilex chinensis	Mature	Japan	Field	1
25	SUEHIRO & KAMEYAMA	LEAF AGE COMPOSITION OF EVERGREEN BROADLEAVED TREES	42	137-147	1992	Japanese Journal of Ecology	Japanese	Aquifoliaceae	Ilex	Ilex pedunculosa	Mature	Japan	Field	0.507317
26	SUEHIRO & KAMEYAMA	LEAF AGE COMPOSITION OF EVERGREEN BROADLEAVED TREES	42	137-147	1992	Japanese Journal of Ecology	Japanese	Rosaceae	Photinia	Photinia glabra	Mature	Japan	Field	0.763158
27	SUEHIRO & KAMEYAMA	LEAF AGE COMPOSITION OF EVERGREEN BROADLEAVED TREES	42	137-147	1992	Japanese Journal of Ecology	Japanese	Rosaceae	Photinia	Photinia glabra	Mature	Japan	Field	0.674419
28	SUEHIRO & KAMEYAMA	LEAF AGE COMPOSITION OF EVERGREEN BROADLEAVED TREES	42	137-147	1992	Japanese Journal of Ecology	Japanese	Rosaceae	Photinia	Photinia glabra	Mature	Japan	Field	0.883721
29	SUEHIRO & KAMEYAMA	LEAF AGE COMPOSITION OF EVERGREEN BROADLEAVED TREES	42	137-147	1992	Japanese Journal of Ecology	Japanese	Pentaphylacaceae	Cleyera	Cleyera japonica	Seedling/Sapling	Japan	Field	0.617284
30	SUEHIRO & KAMEYAMA	LEAF AGE COMPOSITION OF EVERGREEN BROADLEAVED TREES	42	137-147	1992	Japanese Journal of Ecology	Japanese	Theaceae	Camellia	Camellia japonica	Mature	Japan	Field	0.989583
31	SUEHIRO & KAMEYAMA	LEAF AGE COMPOSITION OF EVERGREEN BROADLEAVED TREES	42	137-147	1992	Japanese Journal of Ecology	Japanese	Theaceae	Camellia	Camellia japonica	Mature	Japan	Field	1
32	SUEHIRO & KAMEYAMA	LEAF AGE COMPOSITION OF EVERGREEN BROADLEAVED TREES	42	137-147	1992	Japanese Journal of Ecology	Japanese	Theaceae	Camellia	Camellia japonica	Mature	Japan	Field	1.01053
33	SUEHIRO & KAMEYAMA	LEAF AGE COMPOSITION OF EVERGREEN BROADLEAVED TREES	42	137-147	1992	Japanese Journal of Ecology	Japanese	Lauraceae	Cinnamomum	Cinnamomum camphora	Mature	Japan	Field	0.8208
34	SUEHIRO & KAMEYAMA	LEAF AGE COMPOSITION OF EVERGREEN BROADLEAVED TREES	42	137-147	1992	Japanese Journal of Ecology	Japanese	Lauraceae	Cinnamomum	Cinnamomum camphora	Mature	Japan	Field	0.910931
35	SUEHIRO & KAMEYAMA	LEAF AGE COMPOSITION OF EVERGREEN BROADLEAVED TREES	42	137-147	1992	Japanese Journal of Ecology	Japanese	Fagaceae	Quercus	Quercus phillyraeoides	Mature	Japan	Field	0.361301
36	SUEHIRO & KAMEYAMA	LEAF AGE COMPOSITION OF EVERGREEN BROADLEAVED TREES	42	137-147	1992	Japanese Journal of Ecology	Japanese	Fagaceae	Quercus	Quercus acuta	Mature	Japan	Field	0.339715
37	SUEHIRO & KAMEYAMA	LEAF AGE COMPOSITION OF EVERGREEN BROADLEAVED TREES	42	137-147	1992	Japanese Journal of Ecology	Japanese	Fagaceae	Quercus	Quercus acuta	Mature	Japan	Field	0.72381
38	SUEHIRO & KAMEYAMA	LEAF AGE COMPOSITION OF EVERGREEN BROADLEAVED TREES	42	137-147	1992	Japanese Journal of Ecology	Japanese	Fagaceae	Quercus	Quercus acuta	Mature	Japan	Field	2.13064
39	SUEHIRO & KAMEYAMA	LEAF AGE COMPOSITION OF EVERGREEN BROADLEAVED TREES	42	137-147	1992	Japanese Journal of Ecology	Japanese	Fagaceae	Quercus	Quercus glauca	Mature	Japan	Field	0.896732
40	SUEHIRO & KAMEYAMA	LEAF AGE COMPOSITION OF EVERGREEN BROADLEAVED TREES	42	137-147	1992	Japanese Journal of Ecology	Japanese	Fagaceae	Quercus	Quercus glauca	Mature	Japan	Field	0.99281
41	SUEHIRO & KAMEYAMA	LEAF AGE COMPOSITION OF EVERGREEN BROADLEAVED TREES	42	137-147	1992	Japanese Journal of Ecology	Japanese	Fagaceae	Quercus	Quercus glauca	Mature	Japan	Field	1.10714
42	SUEHIRO & KAMEYAMA	LEAF AGE COMPOSITION OF EVERGREEN BROADLEAVED TREES	42	137-147	1992	Japanese Journal of Ecology	Japanese	Fagaceae	Quercus	Quercus salicina	Mature	Japan	Field	0.758929
43	SUEHIRO & KAMEYAMA	LEAF AGE COMPOSITION OF EVERGREEN BROADLEAVED TREES	42	137-147	1992	Japanese Journal of Ecology	Japanese	Fagaceae	Quercus	Quercus salicina	Mature	Japan	Field	0.821667
44	SUEHIRO & KAMEYAMA	LEAF AGE COMPOSITION OF EVERGREEN BROADLEAVED TREES	42	137-147	1992	Japanese Journal of Ecology	Japanese	Fagaceae	Quercus	Quercus salicina	Mature	Japan	Field	1.08267
45	SUEHIRO & KAMEYAMA	LEAF AGE COMPOSITION OF EVERGREEN BROADLEAVED TREES	42	137-147	1992	Japanese Journal of Ecology	Japanese	Fagaceae	Quercus	Castanopsis cuspidata	Mature	Japan	Field	0.753348
46	SUEHIRO & KAMEYAMA	LEAF AGE COMPOSITION OF EVERGREEN BROADLEAVED TREES	42	137-147	1992	Japanese Journal of Ecology	Japanese	Fagaceae	Quercus	Castanopsis cuspidata	Mature	Japan	Field	0.631378
47	SUEHIRO & KAMEYAMA	LEAF AGE COMPOSITION OF EVERGREEN BROADLEAVED TREES	42	137-147	1992	Japanese Journal of Ecology	Japanese	Fagaceae	Quercus	Castanopsis cuspidata	Mature	Japan	Field	0.838095
48	SUEHIRO & KAMEYAMA	LEAF AGE COMPOSITION OF EVERGREEN BROADLEAVED TREES	42	137-147	1992	Japanese Journal of Ecology	Japanese	Fagaceae	Pasania	Pasania glabra	Mature	Japan	Field	0.628639
49	SUEHIRO & KAMEYAMA	LEAF AGE COMPOSITION OF EVERGREEN BROADLEAVED TREES	42	137-147	1992	Japanese Journal of Ecology	Japanese	Fagaceae	Pasania	Pasania glabra	Mature	Japan	Field	0.294803
50	SUEHIRO & KAMEYAMA	LEAF AGE COMPOSITION OF EVERGREEN BROADLEAVED TREES	42	137-147	1992	Japanese Journal of Ecology	Japanese	Fagaceae	Pasania	Pasania glabra	Mature	Japan	Field	0.468954
51	Ackerly & Bazzaz	Leaf dynamics, self-shading and carbon gain in seedlings of a tropical tree	101	289-298	1995	Oecologia	English	Malvaceae	Heliocarpus	Heliocarpus appendiculatus	Mature	Mexico	Experiment	0.889231
52	Ackerly & Bazzaz	Leaf dynamics, self-shading and carbon gain in seedlings of a tropical tree	101	289-298	1995	Oecologia	English	Malvaceae	Heliocarpus	Heliocarpus appendiculatus	Mature	Mexico	Experiment	0.748634
53	Ackerly & Bazzaz	Leaf dynamics, self-shading and carbon gain in seedlings of a tropical tree	101	289-298	1995	Oecologia	English	Malvaceae	Heliocarpus	Heliocarpus appendiculatus	Mature	Mexico	Experiment	1.03067
54	Ackerly & Bazzaz	Leaf dynamics, self-shading and carbon gain in seedlings of a tropical tree	101	289-298	1995	Oecologia	English	Malvaceae	Heliocarpus	Heliocarpus appendiculatus	Mature	Mexico	Experiment	0.876344
55	Sterck	Crown development in tropical rain forest trees in gaps and understorey	143	89-98	1999	Plant Ecology	English	Fabaceae	Dicorynia	Dicorynia guianensis	Mature	France	Field	0.690476
56	Sterck	Crown development in tropical rain forest trees in gaps and understorey	143	89-98	1999	Plant Ecology	English	Fabaceae	Vouacapoua	Vouacapoua americana	Mature	France	Field	0.68254
57	Reich et al.	Leaf demography and phenology in Amazonian rain forest: a census of 40000 leaves of 23 tree species	74	3-23	2004	Ecological Monographs	English	Calophyllaceae	Caraipa	Caraipa heterocarpa	Mature	Venezuela	Field	0.827225
58	Reich et al.	Leaf demography and phenology in Amazonian rain forest: a census of 40000 leaves of 23 tree species	74	3-23	2004	Ecological Monographs	English	Calophyllaceae	Caraipa	Caraipa heterocarpa	Mature	Venezuela	Field	0.747634
59	Reich et al.	Leaf demography and phenology in Amazonian rain forest: a census of 40000 leaves of 23 tree species	74	3-23	2004	Ecological Monographs	English	Calophyllaceae	Caraipa	Caraipa heterocarpa	Mature	Venezuela	Field	0.772251
60	Reich et al.	Leaf demography and phenology in Amazonian rain forest: a census of 40000 leaves of 23 tree species	74	3-23	2004	Ecological Monographs	English	Calophyllaceae	Caraipa	Caraipa heterocarpa	Mature	Venezuela	Field	0.69795
61	Reich et al.	Leaf demography and phenology in Amazonian rain forest: a census of 40000 leaves of 23 tree species	74	3-23	2004	Ecological Monographs	English	Calophyllaceae	Caraipa	Caraipa heterocarpa	Mature	Venezuela	Field	0.903785
62	Reich et al.	Leaf demography and phenology in Amazonian rain forest: a census of 40000 leaves of 23 tree species	74	3-23	2004	Ecological Monographs	English	Fabaceae	Eperua	Eperua purpurea	Mature	Venezuela	Field	0.668274
63	Reich et al.	Leaf demography and phenology in Amazonian rain forest: a census of 40000 leaves of 23 tree species	74	3-23	2004	Ecological Monographs	English	Fabaceae	Eperua	Eperua purpurea	Mature	Venezuela	Field	0.521697
64	Reich et al.	Leaf demography and phenology in Amazonian rain forest: a census of 40000 leaves of 23 tree species	74	3-23	2004	Ecological Monographs	English	Fabaceae	Eperua	Eperua purpurea	Mature	Venezuela	Field	0.61645
65	Reich et al.	Leaf demography and phenology in Amazonian rain forest: a census of 40000 leaves of 23 tree species	74	3-23	2004	Ecological Monographs	English	Fabaceae	Eperua	Eperua purpurea	Mature	Venezuela	Field	0.544996
66	Reich et al.	Leaf demography and phenology in Amazonian rain forest: a census of 40000 leaves of 23 tree species	74	3-23	2004	Ecological Monographs	English	Fabaceae	Eperua	Eperua purpurea	Mature	Venezuela	Field	0.876221
67	Reich et al.	Leaf demography and phenology in Amazonian rain forest: a census of 40000 leaves of 23 tree species	74	3-23	2004	Ecological Monographs	English	Fabaceae	Eperua	Eperua purpurea	Mature	Venezuela	Field	0.774658
68	Reich et al.	Leaf demography and phenology in Amazonian rain forest: a census of 40000 leaves of 23 tree species	74	3-23	2004	Ecological Monographs	English	Fabaceae	Eperua	Eperua purpurea	Mature	Venezuela	Field	0.884089
69	Reich et al.	Leaf demography and phenology in Amazonian rain forest: a census of 40000 leaves of 23 tree species	74	3-23	2004	Ecological Monographs	English	Chrysobalanaceae	Licania	Licania heteromorpha	Mature	Venezuela	Field	0.727821
70	Reich et al.	Leaf demography and phenology in Amazonian rain forest: a census of 40000 leaves of 23 tree species	74	3-23	2004	Ecological Monographs	English	Chrysobalanaceae	Licania	Licania heteromorpha	Mature	Venezuela	Field	0.562583
71	Reich et al.	Leaf demography and phenology in Amazonian rain forest: a census of 40000 leaves of 23 tree species	74	3-23	2004	Ecological Monographs	English	Chrysobalanaceae	Licania	Licania heteromorpha	Mature	Venezuela	Field	0.633936
72	Reich et al.	Leaf demography and phenology in Amazonian rain forest: a census of 40000 leaves of 23 tree species	74	3-23	2004	Ecological Monographs	English	Chrysobalanaceae	Licania	Licania heteromorpha	Mature	Venezuela	Field	0.490013
73	Reich et al.	Leaf demography and phenology in Amazonian rain forest: a census of 40000 leaves of 23 tree species	74	3-23	2004	Ecological Monographs	English	Chrysobalanaceae	Licania	Licania heteromorpha	Mature	Venezuela	Field	0.772969
74	Reich et al.	Leaf demography and phenology in Amazonian rain forest: a census of 40000 leaves of 23 tree species	74	3-23	2004	Ecological Monographs	English	Euphorbiaceae	Micrandra	Micrandra sprucei	Mature	Venezuela	Field	0.63154
75	Reich et al.	Leaf demography and phenology in Amazonian rain forest: a census of 40000 leaves of 23 tree species	74	3-23	2004	Ecological Monographs	English	Euphorbiaceae	Micrandra	Micrandra sprucei	Mature	Venezuela	Field	0.520641
76	Reich et al.	Leaf demography and phenology in Amazonian rain forest: a census of 40000 leaves of 23 tree species	74	3-23	2004	Ecological Monographs	English	Euphorbiaceae	Micrandra	Micrandra sprucei	Mature	Venezuela	Field	0.572496
77	Reich et al.	Leaf demography and phenology in Amazonian rain forest: a census of 40000 leaves of 23 tree species	74	3-23	2004	Ecological Monographs	English	Euphorbiaceae	Micrandra	Micrandra sprucei	Mature	Venezuela	Field	0.471965
78	Reich et al.	Leaf demography and phenology in Amazonian rain forest: a census of 40000 leaves of 23 tree species	74	3-23	2004	Ecological Monographs	English	Euphorbiaceae	Micrandra	Micrandra sprucei	Mature	Venezuela	Field	0.824399
79	Reich et al.	Leaf demography and phenology in Amazonian rain forest: a census of 40000 leaves of 23 tree species	74	3-23	2004	Ecological Monographs	English	Lauraceae	Ocotea	Ocotea costulata	Mature	Venezuela	Field	0.644068
80	Reich et al.	Leaf demography and phenology in Amazonian rain forest: a census of 40000 leaves of 23 tree species	74	3-23	2004	Ecological Monographs	English	Lauraceae	Ocotea	Ocotea costulata	Mature	Venezuela	Field	0.406417
81	Reich et al.	Leaf demography and phenology in Amazonian rain forest: a census of 40000 leaves of 23 tree species	74	3-23	2004	Ecological Monographs	English	Lauraceae	Ocotea	Ocotea costulata	Mature	Venezuela	Field	0.410811
82	Reich et al.	Leaf demography and phenology in Amazonian rain forest: a census of 40000 leaves of 23 tree species	74	3-23	2004	Ecological Monographs	English	Lauraceae	Ocotea	Ocotea costulata	Mature	Venezuela	Field	0.652542
83	Reich et al.	Leaf demography and phenology in Amazonian rain forest: a census of 40000 leaves of 23 tree species	74	3-23	2004	Ecological Monographs	English	Lauraceae	Ocotea	Ocotea costulata	Mature	Venezuela	Field	0.411765
84	Reich et al.	Leaf demography and phenology in Amazonian rain forest: a census of 40000 leaves of 23 tree species	74	3-23	2004	Ecological Monographs	English	Lauraceae	Ocotea	Ocotea costulata	Mature	Venezuela	Field	0.416216
85	Reich et al.	Leaf demography and phenology in Amazonian rain forest: a census of 40000 leaves of 23 tree species	74	3-23	2004	Ecological Monographs	English	Lauraceae	Ocotea	Ocotea costulata	Mature	Venezuela	Field	0.631016
86	Reich et al.	Leaf demography and phenology in Amazonian rain forest: a census of 40000 leaves of 23 tree species	74	3-23	2004	Ecological Monographs	English	Lauraceae	Ocotea	Ocotea costulata	Mature	Venezuela	Field	0.637838
87	Reich et al.	Leaf demography and phenology in Amazonian rain forest: a census of 40000 leaves of 23 tree species	74	3-23	2004	Ecological Monographs	English	Lauraceae	Ocotea	Ocotea costulata	Mature	Venezuela	Field	1.01081
88	Reich et al.	Leaf demography and phenology in Amazonian rain forest: a census of 40000 leaves of 23 tree species	74	3-23	2004	Ecological Monographs	English	Burseraceae	Protium	Protium spp.	Mature	Venezuela	Field	0.682903
89	Reich et al.	Leaf demography and phenology in Amazonian rain forest: a census of 40000 leaves of 23 tree species	74	3-23	2004	Ecological Monographs	English	Burseraceae	Protium	Protium spp.	Mature	Venezuela	Field	0.483803
90	Reich et al.	Leaf demography and phenology in Amazonian rain forest: a census of 40000 leaves of 23 tree species	74	3-23	2004	Ecological Monographs	English	Burseraceae	Protium	Protium spp.	Mature	Venezuela	Field	0.708451
91	Reich et al.	Leaf demography and phenology in Amazonian rain forest: a census of 40000 leaves of 23 tree species	74	3-23	2004	Ecological Monographs	English	Melastomataceae	Bellucia	Bellucia grossularioides	Mature	Venezuela	Field	0.232215
92	Reich et al.	Leaf demography and phenology in Amazonian rain forest: a census of 40000 leaves of 23 tree species	74	3-23	2004	Ecological Monographs	English	Melastomataceae	Miconia	Miconia dispar	Mature	Venezuela	Field	0.603978
93	Hikosaka	Leaf canopy as a dynamic system: ecophysiology and optimality in leaf turnover	95	521-533	2005	Annals of Botany	English	Fagaceae	Castanopsis	Castanopsis sieboldii	Mature	Japan	Field	0.230769
94	Hikosaka	Leaf canopy as a dynamic system: ecophysiology and optimality in leaf turnover	95	521-533	2005	Annals of Botany	English	Fagaceae	Quercus	Quercus acuta	Mature	Japan	Field	0.185714
95	Hikosaka	Leaf canopy as a dynamic system: ecophysiology and optimality in leaf turnover	95	521-533	2005	Annals of Botany	English	Theaceae	Camellia	Camellia japonica	Mature	Japan	Field	0.24359
96	Hikosaka	Leaf canopy as a dynamic system: ecophysiology and optimality in leaf turnover	95	521-533	2005	Annals of Botany	English	Pentaphylacaceae	Cleyera	Cleyera japonica	Seedling/Sapling	Japan	Field	0.666667
97	Hikosaka	Leaf canopy as a dynamic system: ecophysiology and optimality in leaf turnover	95	521-533	2005	Annals of Botany	English	Lauraceae	Cinnamomum	Cinnamomum japonicum	Mature	Japan	Field	0.256944
98	Hikosaka	Leaf canopy as a dynamic system: ecophysiology and optimality in leaf turnover	95	521-533	2005	Annals of Botany	English	Schisandraceae	Illicium	Illicium anisatum	Seedling/Sapling	Japan	Field	0.436364
99	Hikosaka	Leaf canopy as a dynamic system: ecophysiology and optimality in leaf turnover	95	521-533	2005	Annals of Botany	English	Primulaceae	Maesa	Maesa japonica	Seedling/Sapling	Japan	Field	0.333333
100	Vincent	Leaf life span plasticity in tropical seedlings grown under contrasting light regimes	97	245-255	2006	Annals of Botany	English	Meliaceae	Lansium	Lansium domesticum	Seedling/Sapling	Indonesia	Field	0.639423
101	Vincent	Leaf life span plasticity in tropical seedlings grown under contrasting light regimes	97	245-255	2006	Annals of Botany	English	Euphorbiaceae	Hevea	Hevea brasiliensis	Mature	Indonesia	Field	0.986957
102	Vincent	Leaf life span plasticity in tropical seedlings grown under contrasting light regimes	97	245-255	2006	Annals of Botany	English	Euphorbiaceae	Hevea	Hevea brasiliensis	Mature	Indonesia	Field	0.756667
103	Vincent	Leaf life span plasticity in tropical seedlings grown under contrasting light regimes	97	245-255	2006	Annals of Botany	English	Euphorbiaceae	Hevea	Hevea brasiliensis	Mature	Indonesia	Field	0.766667
104	Vincent	Leaf life span plasticity in tropical seedlings grown under contrasting light regimes	97	245-255	2006	Annals of Botany	English	Apocynaceae	Alstonia	Alstonia scholaris	Mature	Indonesia	Field	0.822314
105	Vincent	Leaf life span plasticity in tropical seedlings grown under contrasting light regimes	97	245-255	2006	Annals of Botany	English	Apocynaceae	Alstonia	Alstonia scholaris	Mature	Indonesia	Field	0.446188
106	Vincent	Leaf life span plasticity in tropical seedlings grown under contrasting light regimes	97	245-255	2006	Annals of Botany	English	Apocynaceae	Alstonia	Alstonia scholaris	Mature	Indonesia	Field	0.542601
107	Coste et al.	A cost-benefit analysis of acclimation to low irradiance in tropical rainforest tree seedlings: leaf life span and payback time for leaf deployment	62	3941–3955	2011	Journal of Experimental Botany	English	Moraceae	Bagassa	Bagassa guianensis	Mature	France	Experiment	0.931511
108	Coste et al.	A cost-benefit analysis of acclimation to low irradiance in tropical rainforest tree seedlings: leaf life span and payback time for leaf deployment	62	3941–3955	2011	Journal of Experimental Botany	English	Moraceae	Bagassa	Bagassa guianensis	Mature	France	Experiment	0.871803
109	Coste et al.	A cost-benefit analysis of acclimation to low irradiance in tropical rainforest tree seedlings: leaf life span and payback time for leaf deployment	62	3941–3955	2011	Journal of Experimental Botany	English	Moraceae	Bagassa	Bagassa guianensis	Mature	France	Experiment	0.935901
110	Coste et al.	A cost-benefit analysis of acclimation to low irradiance in tropical rainforest tree seedlings: leaf life span and payback time for leaf deployment	62	3941–3955	2011	Journal of Experimental Botany	English	Urticaceae	Cecropia	Cecropia obtusa	Mature	France	Experiment	0.8707
111	Coste et al.	A cost-benefit analysis of acclimation to low irradiance in tropical rainforest tree seedlings: leaf life span and payback time for leaf deployment	62	3941–3955	2011	Journal of Experimental Botany	English	Urticaceae	Cecropia	Cecropia obtusa	Mature	France	Experiment	0.909918
112	Coste et al.	A cost-benefit analysis of acclimation to low irradiance in tropical rainforest tree seedlings: leaf life span and payback time for leaf deployment	62	3941–3955	2011	Journal of Experimental Botany	English	Urticaceae	Cecropia	Cecropia obtusa	Mature	France	Experiment	1.04504
113	Coste et al.	A cost-benefit analysis of acclimation to low irradiance in tropical rainforest tree seedlings: leaf life span and payback time for leaf deployment	62	3941–3955	2011	Journal of Experimental Botany	English	Fabaceae	Tachigali	Tachigali melinonii	Mature	France	Experiment	0.821434
114	Coste et al.	A cost-benefit analysis of acclimation to low irradiance in tropical rainforest tree seedlings: leaf life span and payback time for leaf deployment	62	3941–3955	2011	Journal of Experimental Botany	English	Fabaceae	Tachigali	Tachigali melinonii	Mature	France	Experiment	0.724416
115	Coste et al.	A cost-benefit analysis of acclimation to low irradiance in tropical rainforest tree seedlings: leaf life span and payback time for leaf deployment	62	3941–3955	2011	Journal of Experimental Botany	English	Fabaceae	Tachigali	Tachigali melinonii	Mature	France	Experiment	0.881893
116	Coste et al.	A cost-benefit analysis of acclimation to low irradiance in tropical rainforest tree seedlings: leaf life span and payback time for leaf deployment	62	3941–3955	2011	Journal of Experimental Botany	English	Phyllanthaceae	Amanoa	Amanoa guianensis	Mature	France	Experiment	0.600848
117	Coste et al.	A cost-benefit analysis of acclimation to low irradiance in tropical rainforest tree seedlings: leaf life span and payback time for leaf deployment	62	3941–3955	2011	Journal of Experimental Botany	English	Fabaceae	Hymenaea	Hymenaea courbaril	Mature	France	Experiment	0.744531
118	Coste et al.	A cost-benefit analysis of acclimation to low irradiance in tropical rainforest tree seedlings: leaf life span and payback time for leaf deployment	62	3941–3955	2011	Journal of Experimental Botany	English	Lauraceae	Sextonia	Sextonia rubra	Mature	France	Experiment	0.7374
119	Abrahamson	Leaf traits and leaf life spans of two xeric-adaptid palmettos	94	1297-1308	2007	American Journal of Botany	English	Arecaceae	Serenoa	Serenoa repens	Mature	USA	Field	1.08654
120	Abrahamson	Leaf traits and leaf life spans of two xeric-adaptid palmettos	94	1297-1308	2007	American Journal of Botany	English	Arecaceae	Serenoa	Serenoa repens	Mature	USA	Field	0.875971
121	Abrahamson	Leaf traits and leaf life spans of two xeric-adaptid palmettos	94	1297-1308	2007	American Journal of Botany	English	Arecaceae	Serenoa	Serenoa repens	Mature	USA	Field	0.818843
122	Abrahamson	Leaf traits and leaf life spans of two xeric-adaptid palmettos	94	1297-1308	2007	American Journal of Botany	English	Arecaceae	Serenoa	Serenoa repens	Mature	USA	Field	0.806204
123	Abrahamson	Leaf traits and leaf life spans of two xeric-adaptid palmettos	94	1297-1308	2007	American Journal of Botany	English	Arecaceae	Serenoa	Serenoa repens	Mature	USA	Field	0.753626
124	Abrahamson	Leaf traits and leaf life spans of two xeric-adaptid palmettos	94	1297-1308	2007	American Journal of Botany	English	Arecaceae	Serenoa	Serenoa repens	Mature	USA	Field	0.934783
125	Abrahamson	Leaf traits and leaf life spans of two xeric-adaptid palmettos	94	1297-1308	2007	American Journal of Botany	English	Arecaceae	Sabal	Sabal etonia	Mature	USA	Field	1.02655
126	Abrahamson	Leaf traits and leaf life spans of two xeric-adaptid palmettos	94	1297-1308	2007	American Journal of Botany	English	Arecaceae	Sabal	Sabal etonia	Mature	USA	Field	0.899226
127	Abrahamson	Leaf traits and leaf life spans of two xeric-adaptid palmettos	94	1297-1308	2007	American Journal of Botany	English	Arecaceae	Sabal	Sabal etonia	Mature	USA	Field	0.805558
128	Abrahamson	Leaf traits and leaf life spans of two xeric-adaptid palmettos	94	1297-1308	2007	American Journal of Botany	English	Arecaceae	Sabal	Sabal etonia	Mature	USA	Field	0.875971
129	Abrahamson	Leaf traits and leaf life spans of two xeric-adaptid palmettos	94	1297-1308	2007	American Journal of Botany	English	Arecaceae	Sabal	Sabal etonia	Mature	USA	Field	0.784725
130	Abrahamson	Leaf traits and leaf life spans of two xeric-adaptid palmettos	94	1297-1308	2007	American Journal of Botany	English	Arecaceae	Sabal	Sabal etonia	Mature	USA	Field	0.895835
131	Takahashi & Mikami	Effects of canopy cover and seasonal reduction in rainfall on leaf phenology and leaf traits of the fern Oleandra pistillaris in a tropical montane forest, Indonesia	22	599-604	2006	Journal of Tropical Ecology	English	Oleandraceae	Oleandra	Oleandra pistillaris	Mature	Indonesia	Field	0.761905
132	Imai et al.	Growth, crown architecture and leaf dynamics of saplings of five mangrove tree species in Ranong, Thailand	377	139-148	2009	Marine Ecology Progress Series	English	Rhizophoraceae	Rhizophora	Rhizophora apiculata	Seedling/Sapling	Thailand	Field	0.882353
133	Imai et al.	Growth, crown architecture and leaf dynamics of saplings of five mangrove tree species in Ranong, Thailand	377	139-148	2009	Marine Ecology Progress Series	English	Rhizophoraceae	Bruguiera	Bruguiera gymnorhiza	Seedling/Sapling	Thailand	Field	1.08511
134	Imai et al.	Growth, crown architecture and leaf dynamics of saplings of five mangrove tree species in Ranong, Thailand	377	139-148	2009	Marine Ecology Progress Series	English	Meliaceae	Xylocarpus	Xylocarpus granatum	Seedling/Sapling	Thailand	Field	1.09016
