# Supplementary material for: Ignoring non‐English‐language studies may bias ecological meta‐analyses
Source: Ecol Evol. 2020 May 29;10(13):6373–84. doi: 10.1002/ece3.6368 (PMC7381574; doi:10.1002/ece3.6368)
Supplement: Supplementary file 8 — Table S8 [file ECE3-10-6373-s008.xlsx]

## Sheet: Sheet1
S8. The full dataset for the analysis of the effect of thinning on groun-layer plant abundance from Spake et al. (2019). Studies reporting sample sizes and standard deviation can be identified by filtering.
Author	Year	Title	Language	Thinning intensity (volume removed, %)	Stand age (year)	Log response ratio	Variance of log response ratio
Tamura & Yamane	2017	Response of understory vegetation over 10 years after thinning in an old-growth cedar and cypress plantation overgrazed by sika deer in eastern Japan	eng	30	90	3.68888	0
Tamura & Yamane	2017	Response of understory vegetation over 10 years after thinning in an old-growth cedar and cypress plantation overgrazed by sika deer in eastern Japan	eng	30	91	3.90359	0.0372765
Tamura & Yamane	2017	Response of understory vegetation over 10 years after thinning in an old-growth cedar and cypress plantation overgrazed by sika deer in eastern Japan	eng	30	92	4.23048	0.0256738
Tamura & Yamane	2017	Response of understory vegetation over 10 years after thinning in an old-growth cedar and cypress plantation overgrazed by sika deer in eastern Japan	eng	30	93	4.47643	0.0122434
Tamura & Yamane	2017	Response of understory vegetation over 10 years after thinning in an old-growth cedar and cypress plantation overgrazed by sika deer in eastern Japan	eng	30	100	4.57161	0.0015061
Tamura & Yamane	2017	Response of understory vegetation over 10 years after thinning in an old-growth cedar and cypress plantation overgrazed by sika deer in eastern Japan	eng	30	94	4.59259	0.000330617
Ishii et al.	2008	Line thinning promotes stand growth and understory diversity in Japanese cedar (Cryptomeria japonica D. Don) plantations	eng	25	39	2.44235	#N/A
Hirata et al.	2011	Effects of management, environment and landscape conditions on establishment of hardwood seedlings and saplings in central Japanese coniferous plantations	eng	25	41	-0.0953102	0.241163
Hirata et al.	2011	Effects of management, environment and landscape conditions on establishment of hardwood seedlings and saplings in central Japanese coniferous plantations	eng	33	41	0.71562	0.146681
Hirata et al.	2011	Effects of management, environment and landscape conditions on establishment of hardwood seedlings and saplings in central Japanese coniferous plantations	eng	20	41	1.15745	0.48433
Watanabe et al.	2002	Diversity of the under-layer vegetation response to thinning in Todo fir (Abies sachalinensis) artificial forest	jap	23	41	1.82695	#N/A
Watanabe et al.	2002	Diversity of the under-layer vegetation response to thinning in Todo fir (Abies sachalinensis) artificial forest	jap	37	41	2.04321	#N/A
Watanabe et al.	2002	Diversity of the under-layer vegetation response to thinning in Todo fir (Abies sachalinensis) artificial forest	jap	71.1	41	2.39157	#N/A
Watanabe et al.	2002	Diversity of the under-layer vegetation response to thinning in Todo fir (Abies sachalinensis) artificial forest	jap	23	41	1.66687	#N/A
Watanabe et al.	2002	Diversity of the under-layer vegetation response to thinning in Todo fir (Abies sachalinensis) artificial forest	jap	37	41	1.84242	#N/A
Watanabe et al.	2002	Diversity of the under-layer vegetation response to thinning in Todo fir (Abies sachalinensis) artificial forest	jap	71.1	41	2.02714	#N/A
Kon et al.	2007	Effect of Thinning on Natural Regeneration of Broad-leaved Trees in Abies sachalinensis Plantation	jap	20	39	2.08901	0.214051
Kon et al.	2007	Effect of Thinning on Natural Regeneration of Broad-leaved Trees in Abies sachalinensis Plantation	jap	40	39	2.25048	0.270486
Kon et al.	2007	Effect of Thinning on Natural Regeneration of Broad-leaved Trees in Abies sachalinensis Plantation	jap	60	39	2.78216	0.165834
Hirata et al.	2011	Effects of management, environment and landscape conditions on establishment of hardwood seedlings and saplings in central Japanese coniferous plantations	eng	25	41	-0.143101	0.392802
Hirata et al.	2011	Effects of management, environment and landscape conditions on establishment of hardwood seedlings and saplings in central Japanese coniferous plantations	eng	33	41	0.624154	0.240327
Hirata et al.	2011	Effects of management, environment and landscape conditions on establishment of hardwood seedlings and saplings in central Japanese coniferous plantations	eng	20	41	1.05315	0.570009
Taki et al.	2010	Responses of community structure, diversity, and abundance of understory plants and insect assemblages to thinning in plantations	eng	30	25	0.755668	0.28697
Zhu et al.	2012	Regeneration of a Coastal Pine (Pinus thunbergii Parl.) Forest 11 Years after Thinning, Niigata, Japan	eng	30	51	-0.405465	0.435571
Zhu et al.	2012	Regeneration of a Coastal Pine (Pinus thunbergii Parl.) Forest 11 Years after Thinning, Niigata, Japan	eng	20	51	0.328504	0.874321
Zhu et al.	2012	Regeneration of a Coastal Pine (Pinus thunbergii Parl.) Forest 11 Years after Thinning, Niigata, Japan	eng	50	51	0.693147	0.549383
Noguchi Mahoko, Sakai Atsushi, Okuda Shiro, Inagaki Yoshiyuki and Fukata Hidehisa	2009	Six-year responses of understory vegetation to thinning in hinoki cypress plantations in Shikoku Island, Japan	jap	25	42	0.841055	0.0309681
Noguchi Mahoko, Sakai Atsushi, Okuda Shiro, Inagaki Yoshiyuki and Fukata Hidehisa	2009	Six-year responses of understory vegetation to thinning in hinoki cypress plantations in Shikoku Island, Japan	jap	50	42	0.997068	0.0418571
Seiwa et al.	2012	Roles of thinning intensity in hardwood recruitment and diversity in a conifer, Criptomeria japonica plantation: A 5-year demographic study	eng	33	22	0.647908	#N/A
Seiwa et al.	2012	Roles of thinning intensity in hardwood recruitment and diversity in a conifer, Criptomeria japonica plantation: A 5-year demographic study	eng	60	22	0.843058	#N/A
Seiwa et al.	2012	Roles of thinning intensity in hardwood recruitment and diversity in a conifer, Criptomeria japonica plantation: A 5-year demographic study	eng	33	23	0.847298	#N/A
Seiwa et al.	2012	Roles of thinning intensity in hardwood recruitment and diversity in a conifer, Criptomeria japonica plantation: A 5-year demographic study	eng	60	23	1.05405	#N/A
Seiwa et al.	2012	Roles of thinning intensity in hardwood recruitment and diversity in a conifer, Criptomeria japonica plantation: A 5-year demographic study	eng	33	25	1.08567	#N/A
Seiwa et al.	2012	Roles of thinning intensity in hardwood recruitment and diversity in a conifer, Criptomeria japonica plantation: A 5-year demographic study	eng	60	25	1.19824	#N/A
Noguchi Mahoko, Sakai Atsushi, Okuda Shiro, Inagaki Yoshiyuki and Fukata Hidehisa	2009	Six-year responses of understory vegetation to thinning in hinoki cypress plantations in Shikoku Island, Japan	jap	25	42	0.749672	0.0434345
Noguchi Mahoko, Sakai Atsushi, Okuda Shiro, Inagaki Yoshiyuki and Fukata Hidehisa	2009	Six-year responses of understory vegetation to thinning in hinoki cypress plantations in Shikoku Island, Japan	jap	50	42	1.08822	0.0394638
Noguchi Mahoko, Sakai Atsushi, Okuda Shiro, Inagaki Yoshiyuki and Fukata Hidehisa	2009	Six-year responses of understory vegetation to thinning in hinoki cypress plantations in Shikoku Island, Japan	jap	50	23	0.897039	0.0317743
Noguchi Mahoko, Sakai Atsushi, Okuda Shiro, Inagaki Yoshiyuki and Fukata Hidehisa	2009	Six-year responses of understory vegetation to thinning in hinoki cypress plantations in Shikoku Island, Japan	jap	50	23	0.874033	0.0622637
Seiwa et al.	2012	Roles of thinning intensity in hardwood recruitment and diversity in a conifer, Criptomeria japonica plantation: A 5-year demographic study	eng	33	24	0.938052	#N/A
Tamura & Yamane	2017	Response of understory vegetation over 10 years after thinning in an old-growth cedar and cypress plantation overgrazed by sika deer in eastern Japan	eng	30	90	0.980829	0
Tamura & Yamane	2017	Response of understory vegetation over 10 years after thinning in an old-growth cedar and cypress plantation overgrazed by sika deer in eastern Japan	eng	30	100	1.08968	0.00472496
Seiwa et al.	2012	Roles of thinning intensity in hardwood recruitment and diversity in a conifer, Criptomeria japonica plantation: A 5-year demographic study	eng	60	24	1.09883	#N/A
Tamura & Yamane	2017	Response of understory vegetation over 10 years after thinning in an old-growth cedar and cypress plantation overgrazed by sika deer in eastern Japan	eng	30	91	1.12785	0.00179481
Tamura & Yamane	2017	Response of understory vegetation over 10 years after thinning in an old-growth cedar and cypress plantation overgrazed by sika deer in eastern Japan	eng	30	93	1.16752	0.00109646
Tamura & Yamane	2017	Response of understory vegetation over 10 years after thinning in an old-growth cedar and cypress plantation overgrazed by sika deer in eastern Japan	eng	30	92	1.17691	0.000283806
Tamura & Yamane	2017	Response of understory vegetation over 10 years after thinning in an old-growth cedar and cypress plantation overgrazed by sika deer in eastern Japan	eng	30	94	1.20397	0
Noguchi Mahoko, Sakai Atsushi, Okuda Shiro, Inagaki Yoshiyuki and Fukata Hidehisa	2009	Six-year responses of understory vegetation to thinning in hinoki cypress plantations in Shikoku Island, Japan	jap	50	23	0.502795	0.0282018
Noguchi Mahoko, Sakai Atsushi, Okuda Shiro, Inagaki Yoshiyuki and Fukata Hidehisa	2009	Six-year responses of understory vegetation to thinning in hinoki cypress plantations in Shikoku Island, Japan	jap	25	42	0.295951	0.0349536
Noguchi Mahoko, Sakai Atsushi, Okuda Shiro, Inagaki Yoshiyuki and Fukata Hidehisa	2009	Six-year responses of understory vegetation to thinning in hinoki cypress plantations in Shikoku Island, Japan	jap	50	42	0.51617	0.0382219
Noguchi Mahoko, Sakai Atsushi, Okuda Shiro, Inagaki Yoshiyuki and Fukata Hidehisa	2009	Six-year responses of understory vegetation to thinning in hinoki cypress plantations in Shikoku Island, Japan	jap	25	42	0.48952	0.048874
Noguchi Mahoko, Sakai Atsushi, Okuda Shiro, Inagaki Yoshiyuki and Fukata Hidehisa	2009	Six-year responses of understory vegetation to thinning in hinoki cypress plantations in Shikoku Island, Japan	jap	50	42	0.771111	0.0441514
Noguchi Mahoko, Sakai Atsushi, Okuda Shiro, Inagaki Yoshiyuki and Fukata Hidehisa	2009	Six-year responses of understory vegetation to thinning in hinoki cypress plantations in Shikoku Island, Japan	jap	50	23	0.301045	0.0149481
Noguchi Mahoko, Sakai Atsushi, Okuda Shiro, Inagaki Yoshiyuki and Fukata Hidehisa	2009	Six-year responses of understory vegetation to thinning in hinoki cypress plantations in Shikoku Island, Japan	jap	25	42	0.371948	0.0661945
Noguchi Mahoko, Sakai Atsushi, Okuda Shiro, Inagaki Yoshiyuki and Fukata Hidehisa	2009	Six-year responses of understory vegetation to thinning in hinoki cypress plantations in Shikoku Island, Japan	jap	50	42	0.760287	0.0626352
Noguchi Mahoko, Sakai Atsushi, Okuda Shiro, Inagaki Yoshiyuki and Fukata Hidehisa	2009	Six-year responses of understory vegetation to thinning in hinoki cypress plantations in Shikoku Island, Japan	jap	50	23	0.396606	0.00995916
Hirata et al.	2011	Effects of management, environment and landscape conditions on establishment of hardwood seedlings and saplings in central Japanese coniferous plantations	eng	25	41	-0.798508	0.580502
Hirata et al.	2011	Effects of management, environment and landscape conditions on establishment of hardwood seedlings and saplings in central Japanese coniferous plantations	eng	20	41	-0.727049	1.23583
Hirata et al.	2011	Effects of management, environment and landscape conditions on establishment of hardwood seedlings and saplings in central Japanese coniferous plantations	eng	33	41	-0.225229	0.201566
Tamura & Yamane	2017	Response of understory vegetation over 10 years after thinning in an old-growth cedar and cypress plantation overgrazed by sika deer in eastern Japan	eng	30	90	0.117783	0
Tamura & Yamane	2017	Response of understory vegetation over 10 years after thinning in an old-growth cedar and cypress plantation overgrazed by sika deer in eastern Japan	eng	30	100	0.163394	0.00441403
Tamura & Yamane	2017	Response of understory vegetation over 10 years after thinning in an old-growth cedar and cypress plantation overgrazed by sika deer in eastern Japan	eng	30	93	0.180549	0.000631172
Tamura & Yamane	2017	Response of understory vegetation over 10 years after thinning in an old-growth cedar and cypress plantation overgrazed by sika deer in eastern Japan	eng	30	92	0.185753	0.000316861
Tamura & Yamane	2017	Response of understory vegetation over 10 years after thinning in an old-growth cedar and cypress plantation overgrazed by sika deer in eastern Japan	eng	30	94	0.218935	6.97043e-05
Tamura & Yamane	2017	Response of understory vegetation over 10 years after thinning in an old-growth cedar and cypress plantation overgrazed by sika deer in eastern Japan	eng	30	91	0.223144	0
Ishii et al.	2008	Line thinning promotes stand growth and understory diversity in Japanese cedar (Cryptomeria japonica D. Don) plantations	eng	29	39	0.306525	#N/A
