# Supplementary material for: Ignoring non‐English‐language studies may bias ecological meta‐analyses
Source: Ecol Evol. 2020 May 29;10(13):6373–84. doi: 10.1002/ece3.6368 (PMC7381574; doi:10.1002/ece3.6368)
Supplement: Supplementary file 9 — Table S9 [file ECE3-10-6373-s009.xlsx]

## Sheet: Sheet1
S9. The full dataset for the analysis of the effect of thinning on sapling and seedling abundance from Spake et al. (2019).
Author	Year	Title	Language	Thinning intensity (volume removed, %)	Stand age (year)	Log response ratio	Variance of log response ratio
Noguchi et al.	2016	Heavy thinning in hinoki plantations in Shikoku (southwestern Japan) has limited effects on recruitment of seedlings of other tree species	eng	50	32	0	2
Noguchi et al.	2016	Heavy thinning in hinoki plantations in Shikoku (southwestern Japan) has limited effects on recruitment of seedlings of other tree species	eng	35	32	0.693147	2
Noguchi et al.	2016	Heavy thinning in hinoki plantations in Shikoku (southwestern Japan) has limited effects on recruitment of seedlings of other tree species	eng	35	33	0.693147	#N/A
Noguchi et al.	2016	Heavy thinning in hinoki plantations in Shikoku (southwestern Japan) has limited effects on recruitment of seedlings of other tree species	eng	50	32	1.38629	1.25
Noguchi et al.	2016	Heavy thinning in hinoki plantations in Shikoku (southwestern Japan) has limited effects on recruitment of seedlings of other tree species	eng	50	33	1.79176	#N/A
Noguchi et al.	2016	Heavy thinning in hinoki plantations in Shikoku (southwestern Japan) has limited effects on recruitment of seedlings of other tree species	eng	50	36	1.94591	1.38776
Noguchi et al.	2016	Heavy thinning in hinoki plantations in Shikoku (southwestern Japan) has limited effects on recruitment of seedlings of other tree species	eng	50	31	-0.287682	2
Noguchi et al.	2016	Heavy thinning in hinoki plantations in Shikoku (southwestern Japan) has limited effects on recruitment of seedlings of other tree species	eng	50	34	4.52179	1.0384
Noguchi et al.	2016	Heavy thinning in hinoki plantations in Shikoku (southwestern Japan) has limited effects on recruitment of seedlings of other tree species	eng	35	33	0.693147	0.6875
Noguchi et al.	2016	Heavy thinning in hinoki plantations in Shikoku (southwestern Japan) has limited effects on recruitment of seedlings of other tree species	eng	50	33	1.25276	0.392857
Noguchi et al.	2016	Heavy thinning in hinoki plantations in Shikoku (southwestern Japan) has limited effects on recruitment of seedlings of other tree species	eng	50	35	2.77259	0.262695
Noguchi et al.	2016	Heavy thinning in hinoki plantations in Shikoku (southwestern Japan) has limited effects on recruitment of seedlings of other tree species	eng	50	33	2.80336	0.302342
Shimada & Nonoda	2009	Effects of evergreen shrubs on broad-leaved tree invasion for one year after canopy removal in Hinoki (Chamaecyparis obtusa) plantations	jap	67	31.5	4.41582	0.264855
Shimada & Nonoda	2009	Effects of evergreen shrubs on broad-leaved tree invasion for one year after canopy removal in Hinoki (Chamaecyparis obtusa) plantations	jap	67	31.5	2.63906	0.245799
Shimada & Nonoda	2009	Effects of evergreen shrubs on broad-leaved tree invasion for one year after canopy removal in Hinoki (Chamaecyparis obtusa) plantations	jap	67	31.5	4.19268	0.24418
M. Kawanishi, T. Komatsu, H. Sakio, and C. Yonebayashi	2008	Effect of Thinning and Litter Removal on the Recovery of Riparian Vegetation in a Cryptomeria japonica Plantation	jap	30	39	3.31356	#N/A
M. Kawanishi, T. Komatsu, H. Sakio, and C. Yonebayashi	2008	Effect of Thinning and Litter Removal on the Recovery of Riparian Vegetation in a Cryptomeria japonica Plantation	jap	60	39	3.75539	#N/A
Hirata et al.	2011	Effects of management, environment and landscape conditions on establishment of hardwood seedlings and saplings in central Japanese coniferous plantations	eng	25	41	0.847298	0.213224
Hirata et al.	2011	Effects of management, environment and landscape conditions on establishment of hardwood seedlings and saplings in central Japanese coniferous plantations	eng	20	41	1.94591	0.472146
Shimada & Nonoda	2009	Effects of Deer Browsing on Broad-leaved Tree Invasion after Heavy Thinning in Conifer Plantations	jap	67.3	45	3.56483	#N/A
Shimada & Nonoda	2009	Effects of Deer Browsing on Broad-leaved Tree Invasion after Heavy Thinning in Conifer Plantations	jap	67.3	45	4.20895	#N/A
Zhu et al.	2012	Regeneration of a Coastal Pine (Pinus thunbergii Parl.) Forest 11 Years after Thinning, Niigata, Japan	eng	20	51	-0.223144	#N/A
Zhu et al.	2012	Regeneration of a Coastal Pine (Pinus thunbergii Parl.) Forest 11 Years after Thinning, Niigata, Japan	eng	30	51	0	#N/A
Zhu et al.	2012	Regeneration of a Coastal Pine (Pinus thunbergii Parl.) Forest 11 Years after Thinning, Niigata, Japan	eng	50	51	0.470004	#N/A
Shimada & Nonoda	2009	Effects of Deer Browsing on Broad-leaved Tree Invasion after Heavy Thinning in Conifer Plantations	jap	49.5	45	0.603916	#N/A
Kon et al.	2007	Effect of Thinning on Natural Regeneration of Broad-leaved Trees in Abies sachalinensis Plantation	jap	60	39	0.143837	0.240166
Kon et al.	2007	Effect of Thinning on Natural Regeneration of Broad-leaved Trees in Abies sachalinensis Plantation	jap	40	39	0.226453	0.132413
Kon et al.	2007	Effect of Thinning on Natural Regeneration of Broad-leaved Trees in Abies sachalinensis Plantation	jap	20	39	0.792968	0.123678
Shoyoma et al.	2013	Effects of thinning and excluding deer browsing on sapling establishment and growth in larch plantations	eng	25	45	0.480586	#N/A
Shimada & Nonoda	2009	Effects of Deer Browsing on Broad-leaved Tree Invasion after Heavy Thinning in Conifer Plantations	jap	49.5	45	-0.274437	#N/A
Hirata et al.	2011	Effects of management, environment and landscape conditions on establishment of hardwood seedlings and saplings in central Japanese coniferous plantations	eng	25	41	0.336472	0.153137
Hirata et al.	2011	Effects of management, environment and landscape conditions on establishment of hardwood seedlings and saplings in central Japanese coniferous plantations	eng	20	41	0.711166	0.236416
Hirata et al.	2011	Effects of management, environment and landscape conditions on establishment of hardwood seedlings and saplings in central Japanese coniferous plantations	eng	33	41	-0.308735	0.127809
Hirata et al.	2011	Effects of management, environment and landscape conditions on establishment of hardwood seedlings and saplings in central Japanese coniferous plantations	eng	20	41	-0.188591	0.347629
Hirata et al.	2011	Effects of management, environment and landscape conditions on establishment of hardwood seedlings and saplings in central Japanese coniferous plantations	eng	25	41	-0.0157484	0.207861
Seiwa et al.	2012	Effects of thinning intensity on species diversity and timber production in a conifer (Cryptomeria japonica) plantation in Japan	eng	33	20	0.89113	0.104301
Seiwa et al.	2012	Effects of thinning intensity on species diversity and timber production in a conifer (Cryptomeria japonica) plantation in Japan	eng	60	20	2.09566	0.0674052
Utsugi et al.	2006	Hardwood recruitment into conifer plantations in Japan: Effects of thinning and distance from neighboring hardwood forests	eng	20	28.5	-0.657118	0.0816434
Kon et al.	2007	Effect of Thinning on Natural Regeneration of Broad-leaved Trees in Abies sachalinensis Plantation	jap	60	39	0.212565	0.130644
Kon et al.	2007	Effect of Thinning on Natural Regeneration of Broad-leaved Trees in Abies sachalinensis Plantation	jap	40	39	0.744452	0.20417
Kon et al.	2007	Effect of Thinning on Natural Regeneration of Broad-leaved Trees in Abies sachalinensis Plantation	jap	20	39	1.35626	0.162993
