# Supplementary material for: Ignoring non‐English‐language studies may bias ecological meta‐analyses
Source: Ecol Evol. 2020 May 29;10(13):6373–84. doi: 10.1002/ece3.6368 (PMC7381574; doi:10.1002/ece3.6368)
Supplement: Supplementary file 10 — Table S10 [file ECE3-10-6373-s010.xlsx]

## Sheet: Screening at full text
S10. Eligible articles at title and abstract and reasons for exclusion at full texts. The 40 articles mentioned in main text can be found by filtering 'Reason for exclusion' to find 'Evidence base' (37 articles) and three eligible articles analysed.
ID	Citation	Eligible?	Reason for exclusion	Reason for unclear relevance
1	ABE, J. & KAMIMURA, Y. 2012. Do female parasitoid wasps recognize and adjust sex ratios to build cooperative relationships? Journal of Evolutionary Biology, 25, 1427-1437.	No	Evidence base
2	AHSAN, N., NANJO, Y., SAWADA, H., KOHNO, Y. & KOMATSU, S. 2010. Ozone stress-induced proteomic changes in leaf total soluble and chloroplast proteins of soybean reveal that carbon allocation is involved in adaptation in the early developmental stage. Proteomics, 10, 2605-2619.	No	Effect size
3	AINSWORTH, E. A. & LONG, S. P. 2004. What have we learned from 15 years of free-air CO2 enrichment (FACE)? A meta-analytic review of the responses of photosynthesis, canopy properties and plant production to rising CO2. New Phytologist, 165, 351-372.	No	Affiliation
4	AKIYAMA, H., XIAOYUAN, Y., YAGI, K. & YAN, X. Evaluation of effectiveness of enhanced-efficiency fertilizers as mitigation options for N2O and NO emissions from agricultural soils: meta-analysis. Global Change Biology, 16, 1837-1846.	No	Evidence base
5	AMARASIRI, M., KITAJIMA, M., NGUYEN, T. H., OKABE, S. & SANO, D. 2017. Bacteriophage removal efficiency as a validation and operational monitoring tool for virus reduction in wastewater reclamation: Review. WATER RESEARCH, 121, 258-269.	No	Effect size
6	ARAYA, T., KUBO, T., VON WIREN, N. & TAKAHASHI, H. 2016. Statistical modeling of nitrogen-dependent modulation of root system architecture in Arabidopsis thaliana. JOURNAL OF INTEGRATIVE PLANT BIOLOGY, 58, 254-265.	No	Effect size
7	BAIG, S., MEDLYN, B. E., MERCADO, L. M. & ZAEHLE, S. 2015. Does the growth response of woody plants to elevated CO <sub>2</sub> increase with temperature? A model-oriented meta-analysis. Global Change Biology, 21, 4303-4319.	No	Affiliation
8	BALVANERA, P., PFISTERER, A. B., BUCHMANN, N., HE, J.-S., NAKASHIZUKA, T., RAFFAELLI, D. & SCHMID, B. 2006. Quantifying the evidence for biodiversity effects on ecosystem functioning and services. Ecology Letters, 9, 1146-1156.	No	Evidence base
9	BAN, S. S., GRAHAM, N. A. J. & CONNOLLY, S. R. 2014. Evidence for multiple stressor interactions and effects on coral reefs. Global Change Biology, 20, 681-697.	No	Affiliation
10	BAUM, J. K. & WORM, B. 2009. Cascading top-down effects of changing oceanic predator abundances. Journal of Animal Ecology, 78, 699-714.	No	Affiliation
11	BERTHRONG, S. T., JOBBÁGY, E. G. & JACKSON, R. B. 2009. A global meta-analysis of soil exchangeable cations, pH, carbon, and nitrogen with afforestation. Ecological Applications, 19, 2228-2241.	No	Affiliation
12	BRANCH, T. A., MATSUOKA, K. & MIYASHITA, T. 2004. EVIDENCE FOR INCREASES IN ANTARCTIC BLUE WHALES BASED ON BAYESIAN MODELLING. 20, 726-754.	No	Study type
13	BRANTON, M. & RICHARDSON, J. S. 2011. Assessing the Value of the Umbrella‐Species Concept for Conservation Planning with Meta‐Analysis.	No	Affiliation
14	BRIONES, M. J. I., INESON, P. & HEINEMEYER, A. 2007. Predicting potential impacts of climate change on the geographical distribution of enchytraeids: A meta-analysis approach.	No	Affiliation
15	BRIONES, M. J. I. & SCHMIDT, O. 2017. Conventional tillage decreases the abundance and biomass of earthworms and alters their community structure in a global meta-analysis. Global Change Biology, 23, 4396-4419.	No	Affiliation
16	BRITTON, J. R., HARPER, D. M. & OYUGI, D. O. 2010. Is the fast growth of an equatorial Micropterus salmoides population explained by high water temperature? Ecology of Freshwater Fish, 19, 228-238.	No	Affiliation
17	BROUWERS, N. C. & NEWTON, A. C. 2009. Movement rates of woodland invertebrates: A systematic review of empirical evidence.	No	Affiliation
18	BRUSTOLIN, M. C., NAGELKERKEN, I. & FONSECA, G. 2018. Large-scale distribution patterns of mangrove nematodes: A global meta-analysis. Ecology and Evolution, 8, 4734-4742.	No	Affiliation
19	BURIAN, A., SCHAGERL, M., YASINDI, A., SINGER, G., KAGGWA, M. N. & WINDER, M. 2016. Benthic-pelagic coupling drives non-seasonal zooplankton blooms and restructures energy flows in shallow tropical lakes. Limnology and Oceanography, 61, 795-805.	No	Affiliation
20	BÁRCENA, T. G., KIAER, L. P., VESTERDAL, L., STEFÁNSDÓTTIR, H. M., GUNDERSEN, P. & SIGURDSSON, B. D. 2014. Soil carbon stock change following afforestation in Northern Europe: a meta-analysis. Global Change Biology, 20, 2393-2405.	No	Affiliation
21	CAI, Y. & AKIYAMA, H. 2017. Effects of inhibitors and biochar on nitrous oxide emissions, nitrate leaching, and plant nitrogen uptake from urine patches of grazing animals on grasslands: a meta-analysis. SOIL SCIENCE AND PLANT NUTRITION, 63, 405-414.	Unclear		Not accessible
22	CASSEY, P., BLACKBURN, T. M., DUNCAN, R. P. & LOCKWOOD, J. L. 2005. Lessons from the establishment of exotic species: A meta-analytical case study using birds. Journal of Animal Ecology, 74, 250-258.	No	Affiliation
23	CHRISTIANSEN, H. M., LIN, V., TANAKA, S., VELIKANOV, A., MOLLET, H. F., WINTNER, S. P., FORDHAM, S. V., FISK, A. T. & HUSSEY, N. E. 2014. The Last Frontier: Catch Records of White Sharks (Carcharodon carcharias) in the Northwest Pacific Ocean. PLOS ONE, 9.	No	Effect size
24	CORT, J. L., DEGUARA, S., GALAZ, T., MELICH BEGONYA AND ARTETXE, I., ARREGI, I., NEILSON, J., ANDRUSHCHENKO, I., HANKE, A., DOS SANTOS, M. N., ESTRUCH VICENTE AND LUTCAVAGE, M., KNAPP, J., COMPEAN-JIMENEZ GUILLERMO AND SOLANA-SANSORES, R., BELMONTE, A., MARTINEZ DAVID AND PICCINETTI, C., KIMOTO, A., ADDIS, P., VELASCO, M., LA SERNA, J. M., GODOY, D., CEYHAN, T., ORAY, I., KARAKULAK, S., NOTTESTAD…	No	Effect size
25	COTÉ, I. M. & SUTHERLAND, V. 1997. The effectiveness of removing predators to protect bird populations. Conservation Biology, 11, 395-405.	No	Affiliation
26	DIEFENDERFER, H. L., JOHNSON, G. E., THOM, R. M., BUENAU, K. E., WEITKAMP, L. A., WOODLEY, C. M., BORDE, A. B. & KROPP, R. K. 2016. Evidence-based evaluation of the cumulative effects of ecosystem restoration. Ecosphere, 7, e01242-e01242.	No	Affiliation
27	DOI, H., AKAMATSU, F. & GONZALEZ, A. L. 2017. Starvation effects on nitrogen and carbon stable isotopes of animals: an insight from meta-analysis of fasting experiments. ROYAL SOCIETY OPEN SCIENCE, 4.	No	Effect size
28	DOI, H., TAKAHARA, T. & TANAKA, K. 2012. Trophic position and metabolic rate predict the long-term decay process of radioactive cesium in fish: a meta-analysis. PLoS ONE, 7, e29295-e29295.	No	Effect size
29	DOO, S. S., FUJITA, K., BYRNE, M. & UTHICKE, S. 2014. Fate of Calcifying Tropical Symbiont-Bearing Large Benthic Foraminifera: Living Sands in a Changing Ocean. BIOLOGICAL BULLETIN, 226, 169-186.	No	Evidence base
30	EINOR, D., BONISOLI-ALQUATI, A., COSTANTINI, D., MOUSSEAU, T. A. & MOLLER, A. P. 2016. Ionizing radiation, antioxidant response and oxidative damage: A meta-analysis. SCIENCE OF THE TOTAL ENVIRONMENT, 548, 463-471.	No	Scope
31	ELMENDORF, S. C., HENRY, G. H. R., HOLLISTER ROBERT D. AND BJORK, R. G., BJORKMAN, A. D., CALLAGHAN, T. V., COLLIER, L. S., COOPER, E. J., CORNELISSEN, J. H. C., DAY, T. A., FOSAA, A. M., GOULD, W. A., GRETARSDOTTIR, J., HARTE, J., HERMANUTZ, L., HIK, D. S., HOFGAARD, A., JARRAD, F., JONSDOTTIR, I. S., KEUPER, F., KLANDERUD, K., KLEIN, J. A., KOH, S., KUDO, G., LANG, S. I., LOEWEN, V., MAY, J. L.…	No	Evidence base
32	FANTINATO, E., VECCHIO, S., BALTIERI, M., FABRIS, B. & BUFFA, G. 2017. Are food-deceptive orchid species really functionally specialized for pollinators? Ecological Research, 32, 951-959.	No	Affiliation
33	FEARY, D. A., PRATCHETT, M. S., EMSLIE, M. J., FOWLER, A. M., FIGUEIRA, W. F., LUIZ, O. J., NAKAMURA, Y. & BOOTH, D. J. 2014. Latitudinal shifts in coral reef fishes: why some species do and others do not shift. FISH AND FISHERIES, 15, 593-615.	No	Effect size
34	FENG, Z. & KOBAYASHI, K. 2009. Assessing the impacts of current and future concentrations of surface ozone on crop yield with meta-analysis. ATMOSPHERIC ENVIRONMENT, 43, 1510-1519.	No	Evidence base
35	FENG, Z., KOBAYASHI, K. & AINSWORTH, E. A. 2008. Impact of elevated ozone concentration on growth, physiology, and yield of wheat (Triticum aestivum L.): a meta-analysis. GLOBAL CHANGE BIOLOGY, 14, 2696-2708.	No	Evidence base
36	FENG, Z., RUETTING, T., PLEIJEL, H., WALLIN, G., REICH, P. B., KAMMANN, C. I., NEWTON, P. C. D., KOBAYASHI, K., LUO, Y. & UDDLING, J. 2015. Constraints to nitrogen acquisition of terrestrial plants under elevated CO2. GLOBAL CHANGE BIOLOGY, 21, 3152-3168.	No	Evidence base
37	FERNÁNDEZ DE ALAIZA GARCÍA MADRIGAL, R., DA SILVA, U. D. A. T., TAVARES, C. P. D. S. & BALLESTER, E. L. C. 2017. Use of native and non-native shrimp (Penaeidae, Dendrobranchiata) in world shrimp farming. Reviews in Aquaculture, 07//.	No	Affiliation
38	FUKUSHIMA, M. 2001. Salmonid habitat-geomorphology relationships in low-gradient streams. ECOLOGY, 82, 1238-1246.	No	Study type
39	GAO, D., ZHANG, L., LIU, J., PENG, B., FAN, Z., DAI, W., JIANG, P. & BAI, E. 2018. Responses of terrestrial nitrogen pools and dynamics to different patterns of freeze-thaw cycle: A meta-analysis. Global Change Biology, 24, 2377-2389.	No	Affiliation
40	GARBULSKY, M. F., PENUELAS, J., GAMON, J., INOUE, Y. & FILELLA, I. 2011. The photochemical reflectance index (PRI) and the remote sensing of leaf, canopy and ecosystem radiation use efficiencies A review and meta-analysis. REMOTE SENSING OF ENVIRONMENT, 115, 281-297.	No	Effect size
41	GEORGES, J.-Y., FOSSETTE, S., BILLES, A., FERRAROLI, S., FRETEY, J., GREMILLET, D., LE MAHO, Y., MYERS, A. E., TANAKA, H. & HAYS, G. C. 2007. Meta-analysis of movements in Atlantic leatherback turtles during the nesting season: conservation implications. MARINE ECOLOGY PROGRESS SERIES, 338, 225-232.	No	Study type
42	GERBER, J. S., CARLSON, K. M., MAKOWSKI, D., MUELLER, N. D., GARCIA DE CORTAZAR-ATAURI, I., HAVLÍK, P., HERRERO, M., LAUNAY, M., O'CONNELL, C. S., SMITH, P. & WEST, P. C. 2016. Spatially explicit estimates of N2 O emissions from croplands suggest climate mitigation opportunities from improved fertilizer management. Global change biology, 22, 3383-3394.	No	Affiliation
43	GIJBELS, P., DE KOEN, H., JACQUEMYN, H. & HONNAY, O. 2015. Reduced fecundity and genetic diversity in small populations of rewarding versus deceptive orchid species: a meta-analysis. Plant Ecology and Evolution, 50, 317-321.	No	Affiliation
44	HAGEDORN, F., KAMMER, A., SCHMIDT, M. W. I. & GOODALE, C. L. 2012. Nitrogen addition alters mineralization dynamics of 13C-depleted leaf and twig litter and reduces leaching of older DOC from mineral soil. Global Change Biology, 18, 1412-1427.	No	Affiliation
45	HATA, T., MADIN, J. S., CUMBO, V. R., DENNY, M., FIGUEIREDO, J., HARII, S., THOMAS, C. J. & BAIRD, A. H. 2017. Coral larvae are poor swimmers and require fine-scale reef structure to settle. SCIENTIFIC REPORTS, 7.	No	Study type
46	HERRERO-JÁUREGUI, C. & OESTERHELD, M. 2018. Effects of grazing intensity on plant richness and diversity: A meta-analysis. Oikos, 06//.	No	Affiliation
47	HIDAKA, A. & KITAYAMA, K. 2009. Divergent patterns of photosynthetic phosphorus-use efficiency versus nitrogen-use efficiency of tree leaves along nutrient-availability gradients. Journal of Ecology, 97, 984-991.	No	Study type
48	HIKOSAKA, K., ANTEN, N. P. R., BORJIGIDAI, A., KAMIYAMA, C., SAKAI, H., HASEGAWA, T., OIKAWA, S., IIO, A., WATANABE, M., KOIKE, T., NISHINA, K. & ITO, A. 2016. A meta-analysis of leaf nitrogen distribution within plant canopies. Annals of Botany, 118, 239-247.	No	Evidence base
49	HIKOSAKA, K., KINUGASA, T., OIKAWA, S., ONODA, Y. & HIROSE, T. 2011. Effects of elevated CO2 concentration on seed production in C3 annual plants. GREAT CLARENDON ST, OXFORD OX2 6DP, ENGLAND: OXFORD UNIV PRESS.	No	Evidence base
50	HIRASE, S., YOKOYAMA, Y., LEE, C. T. & IWASAKI, W. 2016. The Pliocene-Pleistocene transition had dual effects on North American migratory bird speciation. Palaeogeography, Palaeoclimatology, Palaeoecology, 462, 85-91.	No	Effect size
51	HONNAY, O., BOSSUYT, B., JACQUEMYN, H., SHIMONO, A. & UCHIYAMA, K. 2008. Can a seed bank maintain the genetic variation in the above ground plant population? 9600 GARSINGTON RD, OXFORD OX4 2DQ, OXON, ENGLAND: BLACKWELL PUBLISHING.	No	Evidence base
52	HÉBERT, M.-P., BEISNER, B. E. & MARANGER, R. 2015. A meta-analysis of zooplankton functional traits influencing ecosystem function Marie-Pier Hébert 1*‡ , Beatrix E. Beisner 2* , and Roxane Maranger 1*. Ecology.	No	Affiliation
53	IKEDA, H., NISHIKAWA, M. & SOTA, T. 2012. RE: Loss of flight promotes beetle diversification : Nature Communications : Nature Publishing Group.	No	Study type
54	IKEDA, K., BANNO, S., FURUSAWA, A., SHIBATA, S., NAKAHO, K. & FUJIMURA, M. 2014. Crop rotation with broccoli suppresses Verticillium wilt of eggplant. Journal of General Plant Pathology, 81, 77-82.	No	Study type
55	INAGAKI, M. & TANGE, T. 2014. Nutrient accumulation in aboveground biomass of planted tropical trees: a meta-analysis. Soil Science and Plant Nutrition, 60, 598-608.	No	Study type
56	ISHIKAWA, N. F., DOI, H. & FINLAY, J. C. 2012. Global meta-analysis for controlling factors on carbon stable isotope ratios of lotic periphyton. Oecologia, 170, 541-549.	No	Effect size
57	ITO, A. 2011. A historical meta-analysis of global terrestrial net primary productivity: Are estimates converging? Global Change Biology, 17, 3161-3175.	No	Effect size
58	IWASAKI, A. & NODA, T. 2018. A framework for quantifying the relationship between intensity and severity of impact of disturbance across types of events and species. Scientific Reports, 8.	No	Study type
59	JAHNKE, M., OLSEN, J. L. & PROCACCINI, G. 2015. A meta-analysis reveals a positive correlation between genetic diversity metrics and environmental status in the long-lived seagrass Posidonia oceanica. Molecular Ecology, 24, 2336-2348.	No	Affiliation
60	JAYANEGARA, A., SARWONO, K. A., KONDO, M., MATSUI, H., RIDLA, M., LACONI, E. B. & NAHROWI 2018. Use of 3-nitrooxypropanol as feed additive for mitigating enteric methane emissions from ruminants: a meta-analysis. Italian Journal of Animal Science, 17, 650-656.	No	Evidence base
61	JAYANEGARA, A., WINA, E. & TAKAHASHI, J. 2014. Meta-analysis on methane mitigating properties of saponin-rich sources in the Rumen: Influence of addition levels and plant sources. Asian-Australasian Journal of Animal Sciences, 27, 1426-1435.	No	Evidence base
62	JIANG, Y., VAN GROENIGEN, K. J., HUANG, S., HUNGATE, B. A., VAN KESSEL, C., HU, S., ZHANG, J., WU, L., YAN, X., WANG, L., CHEN, J., HANG, X., ZHANG, Y., HORWATH, W. R., YE, R., LINQUIST, B. A., SONG, Z., ZHENG, C., DENG, A. & ZHANG, W. 2017. Higher yields and lower methane emissions with new rice cultivars. Global Change Biology, 23, 4728-4738.	No	Affiliation
63	JIN, T., ZHOU, J., CHEN, J., ZHU, L., ZHAO, Y. & HUANG, Y. 2013. The genetic architecture of zinc and iron content in maize grains as revealed by QTL mapping and meta-analysis. Breeding Science, 63, 317-324.	No	Affiliation
64	KAMPICHLER, C. & BRUCKNER, A. 2009. The role of microarthropods in terrestrial decomposition: A meta-analysis of 40 years of litterbag studies.	No	Affiliation
65	KANSKY, R., KIDD, M. & KNIGHT, A. T. 2014. Meta-analysis of attitudes toward damage-causing mammalian wildlife. Conservation Biology, 28, 924-938.	No	Affiliation
66	KATANO, I., DOI, H., ERIKSSON, B. K. & HILLEBRAND, H. 2015. A cross-system meta-analysis reveals coupled predation effects on prey biomass and diversity. Oikos, 124, 1427-1435.	No	Evidence base
67	KAWAGUCHI, A. 2013. Biological Control of Crown Gall on Grapevine and Root Colonization by Nonpathogenic Rhizobium vitis Strain ARK-1. Microbes and Environments, 28, 306-311.	No	Study type
68	KAWAGUCHI, A., INOUE, K. & INOUE, Y. 2014. Biological control of bacterial spot on peach by nonpathogenic Xanthomonas campestris strains AZ98101 and AZ98106. Journal of General Plant Pathology, 80, 158-163.	No	Study type
69	KAWAGUCHI, A., INOUE, K. & TANINA, K. 2015. Evaluation of the nonpathogenic Agrobacterium vitis strain ARK-1 for crown gall control in diverse plant species. Plant Disease, 99, 409-414.	No	Study type
70	KEOGAN, K., DAUNT, F., WANLESS, S., PHILLIPS, R. A., WALLING, C. A., AGNEW, P., AINLEY, D. G., ANKER-NILSSEN, T., BALLARD, G., BARRETT, R. T., BARTON, K. J., BECH, C., BECKER, P., BERGLUND, P. A., BOLLACHE, L., BOND, A. L., BOUWHUIS, S., BRADLEY, R. W., BURR, Z. M., CAMPHUYSEN, K., CATRY, P., CHIARADIA, A., CHRISTENSEN-DALSGAARD, S., CUTHBERT, R., DEHNHARD, N., DESCAMPS, S., DIAMOND, T., DIVOKY, …	No	Evidence base
71	KINLOCK, N. L., PROWANT, L., HERSTOFF, E. M., FOLEY, C. M., AKIN-FAJIYE, M., BENDER, N., UMARANI, M., RYU, H. Y., ŞEN, B. & GUREVITCH, J. 2018. Explaining global variation in the latitudinal diversity gradient: Meta-analysis confirms known patterns and uncovers new ones. Global Ecology and Biogeography, 27, 125-141.	No	Affiliation
72	KITADA, S. 2018. Economic, ecological and genetic impacts of marine stock enhancement and sea ranching: A systematic review. Fish and Fisheries, 19, 511-532.	No	Evidence base
73	KITADA, S., KISHINO, H. & HAMASAKI, K. 2011. Bias and significance of relative reproductive success estimates based on steelhead trout ( Oncorhynchus mykiss ) data: a Bayesian meta-analysis. Canadian Journal of Fisheries and Aquatic Sciences, 68, 1827-1835.	No	Study type
74	KOJIMA, W. & KATO, T. 2017. Correlated evolution between flight habit and diel activity in Coleoptera. Biological Journal of the Linnean Society, 121, 530-539.	No	Effect size
75	KORRES, W., REICHENAU, T. G., FIENER, P., KOYAMA, C. N., BOGENA, H. R., CORNELISSEN, T., BAATZ, R., HERBST, M., DIEKKRÜGER, B., VEREECKEN, H. & SCHNEIDER, K. 2015. Spatio-temporal soil moisture patterns - A meta-analysis using plot to catchment scale data. Journal of Hydrology, 520, 326-341.	No	Effect size
76	KOSHIDA, C. & KATAYAMA, N. 2018. Meta-analysis of the effects of rice-field abandonment on biodiversity in Japan. Conservation Biology.	Yes
77	LATAWIEC, A. E., CROUZEILLES, R., BRANCALION, P. H. S., RODRIGUES, R. R., SANSEVERO, J. B., SANTOS, J. S. D., MILLS, M., NAVE, A. G. & STRASSBURG, B. B. 2016. Natural regeneration and biodiversity: a global meta-analysis and implications for spatial planning. Biotropica, 48, 844-855.	No	Affiliation
78	LEISNER, C. P. & AINSWORTH, E. A. 2012. Quantifying the effects of ozone on plant reproductive growth and development. Global Change Biology, 18, 606-616.	No	Affiliation
79	LEWANDOWSKA, A. M., BIERMANN, A., BORER, E. T., CEBRIÁN-PIQUERAS, M. A., DECLERCK, S. A. J., DE MEESTER, L., VAN DONK, E., GAMFELDT, L., GRUNER, D. S., HAGENAH, N., HARPOLE, W. S., KIRKMAN, K. P., KLAUSMEIER, C. A., KLEYER, M., KNOPS, J. M. H., LEMMENS, P., LIND, E. M., LITCHMAN, E., MANTILLA-CONTRERAS, J., MARTENS, K., MEIER, S., MINDEN, V., MOORE, J. L., VENTERINK, H. O., SEABLOOM, E. W., SOMME…	Unclear		Unclear relevance due to unclear reporting of evidence base
80	LI, X., CAI, J., LIU, F., DAI, T., CAO, W. & JIANG, D. 2015. Spring Freeze Effect on Wheat Yield is Modulated by Winter Temperature Fluctuations: Evidence from Meta-Analysis and Simulating Experiment. Journal of Agronomy and Crop Science, 201, 288-300.	No	Affiliation
81	LIN, Y., WATTS, D. B., VAN SANTEN, E. & CAO, G. 2018. Influence of poultry litter on crop productivity under different field conditions: A meta-analysis.	No	Affiliation
82	LINDHJEM, H. & TUAN, T. H. 2012. Valuation of species and nature conservation in Asia and Oceania: A meta-analysis. Environmental Economics and Policy Studies, 14, 1-22.	No	Affiliation
83	LINQUIST, B., VAN GROENIGEN, K. J., ADVIENTO-BORBE, M. A., PITTELKOW, C. & VAN KESSEL, C. 2012. An agronomic assessment of greenhouse gas emissions from major cereal crops. Global Change Biology, 18, 194-209.	No	Affiliation
84	LIU, X., YANG, T., WANG, Q., HUANG, F. & LI, L. 2018. Dynamics of soil carbon and nitrogen stocks after afforestation in arid and semi-arid regions: A meta-analysis. PO BOX 211, 1000 AE AMSTERDAM, NETHERLANDS: ELSEVIER SCIENCE BV.	No	Evidence base
85	LOURENÇO, S., VALENTE, L. M. P. & ANDRADE, C. 2018. Meta-analysis on nutrition studies modulating sea urchin roe growth, colour and taste. Reviews in Aquaculture, 1-16.	No	Affiliation
86	MA, G., RUDOLF, V. H. W. & MA, C. S. 2015. Extreme temperature events alter demographic rates, relative fitness, and community structure. Global Change Biology, 21, 1794-1808.	No	Affiliation
87	MAGDAONG, E. T., FUJII, M., YAMANO, H., LICUANAN, W. Y., MAYPA, A., CAMPOS, W. L., ALCALA, A. C., WHITE, A. T., APISTAR, D. & MARTINEZ, R. 2014. Long-term change in coral cover and the effectiveness of marine protected areas in the Philippines: a meta-analysis. Hydrobiologia, 733, 5-17.	No	Evidence base
88	MANCINELLI, G., SANGIORGIO, F. & SCALZO, A. 2013. The effects of decapod crustacean macroconsumers on leaf detritus processing and colonization by invertebrates in stream habitats: A meta-analysis. International Review of Hydrobiology, 98, 206-216.	No	Affiliation
89	MARCILLO, G. S. & MIGUEZ, F. E. 2017. Corn yield response to winter cover crops: An updated meta-analysis. Journal of Soil and Water Conservation, 72, 226-239.	No	Affiliation
90	MARTINSON, H. M. & RAUPP, M. J. 2013. A meta-analysis of the effects of urbanization on ground beetle communities. Ecosphere, 4, art60-art60.	No	Affiliation
91	MASON, T. J., FRENCH, K. & LONSDALE, W. M. 2009. Do graminoid and woody invaders have different effects on native plant functional groups? Journal of Applied Ecology, 46, 426-433.	No	Affiliation
92	MATSUZAKI, S. I. S., USIO, N., TAKAMURA, N. & WASHITANI, I. 2009. Contrasting impacts of invasive engineers on freshwater ecosystems: An experiment and meta-analysis. Oecologia, 158, 673-686.	No	Study type
93	MCDEVITT-IRWIN, J. M., IACARELLA, J. C. & BAUM, J. K. 2016. Reassessing the nursery role of seagrass habitats from temperate to tropical regions: A meta-analysis. Marine Ecology Progress Series, 557, 133-143.	No	Affiliation
94	MEDINA, F. M., BONNAUD, E., VIDAL, E., TERSHY, B. R., ZAVALETA, E. S., JOSH DONLAN, C., KEITT, B. S., LE CORRE, M., HORWATH, S. V. & NOGALES, M. 2011. A global review of the impacts of invasive cats on island endangered vertebrates.	No	Affiliation
95	MILLER, S. W., BUDY, P. & SCHMIDT, J. C. 2010. Quantifying macroinvertebrate responses to in-stream habitat restoration: Applications of meta-analysis to river restoration.	No	Affiliation
96	MOLES, A. T., PERKINS, S. E., LAFFAN, S. W., FLORES-MORENO, H., AWASTHY, M., TINDALL, M. L., SACK, L., PITMAN, A., KATTGE, J., AARSSEN LONNIE W. AND ANAND, M., BAHN, M., BLONDER, B., CAVENDER-BARES, J., CORNELISSEN, J. H. C., CORNWELL, W. K. K., DIAZ, S., DICKIE, J. B., FRESCHET, G. T. G. T., GRIFFITHS, J. G., GUTIERREZ, A. G., HEMMINGS, F. A., HICKLER, T., HITCHCOCK, T. D., KEIGHERY, M., KLEYER,…	No	Evidence base
97	MORI, A. S. & KITAGAWA, R. 2014. Retention forestry as a major paradigm for safeguarding forest biodiversity in productive landscapes: a global meta-analysis. Biological Conservation, 175, 65-73.	No	Evidence base
98	MORI, A. S., QIAN, S. & TATSUMI, S. 2015. Academic inequality through the lens of community ecology: a meta-analysis. PeerJ, 3, e1457-e1457.	No	Study type
99	MORI, A. S., TATSUMI, S. & GUSTAFSSON, L. 2017. Landscape properties affect biodiversity response to retention approaches in forestry. Journal of Applied Ecology, 54, 1627-1637.	No	Evidence base
100	MORI, S., WASHIDA, T., KUROSAWA, A. & MASUI, T. 2018. Assessment of mitigation strategies as tools for risk management under future uncertainties: A multi-model approach. Sustainability Science, 13, 329-349.	No	Scope
101	MORONI, M. T., MORRIS, D. M., SHAW, C., STOKLAND, J. N., HARMON, M. E., FENTON, N. J., MERGANIČOVÁ, K., MERGANIČ, J., OKABE, K. & HAGEMANN, U. 2015. Buried Wood: A Common Yet Poorly Documented Form of Deadwood. Ecosystems, 18, 605-628.	No	Study type
102	MUNROE, D. M. & NODA, T. 2010. Physical and biological factors contributing to changes in the relative importance of recruitment to population dynamics in open populations. Marine Ecology Progress Series, 412, 151-162.	No	Study type
103	NAGAI, H., MIYAKE, N., KATO, S., MAEKAWA, D., INOUE, Y. & TAKIKAWA, Y. 2017. Improved control of black rot of broccoli caused by Xanthomonas campestris pv. campestris using a bacteriophage and a nonpathogenic Xanthomonas sp. strain. Journal of General Plant Pathology, 83, 373-381.	No	Study type
104	NAKAMURA, M., OKUDA, A. & HIURA, T. 2008. Field ecology manipulations in the study of global warming: activitieds and recommendations for future work. Japanese Journal of Onservation Ecology, 13, 111-120.	No	Study type
105	NIINEMETS, Ü. 2016. Leaf age dependent changes in within‑canopy variation in leaf functional traits: a meta ‑ analysis. Journal of Plant Research, 129, 313-338.	No	Affiliation
106	NORDBO, A., JÄRVI, L., HAAPANALA, S., WOOD, C. R. & VESALA, T. 2012. Fraction of natural area as main predictor of net CO 2 emissions from cities. Geophysical Research Letters, 39.	No	Affiliation
107	ODUOR, A. M. O., LEIMU, R. & VAN KLEUNEN, M. 2016. Invasive plant species are locally adapted just as frequently and at least as strongly as native plant species. Journal of Ecology, 104, 957-968.	No	Affiliation
108	ONODA, Y., WESTOBY, M., ADLER, P. B., CHOONG, A. M. F. F., CLISSOLD, F. J., CORNELISSEN, J. H. C., DÍAZ, S., DOMINY, N. J., ELGART, A., ENRICO, L., FINE, P. V. A., HOWARD, J. J., JALILI, A., KITAJIMA, K., KUROKAWA, H., MCARTHUR, C., LUCAS, P. W., MARKESTEIJN, L., PÉREZ-HARGUINDEGUY, N., POORTER, L., RICHARDS, L., SANTIAGO, L. S., SOSINSKI, E. E., VAN BAEL, S. A., WARTON, D. I., WRIGHT, I. J., JOS…	No	Evidence base
109	ORTIZ-PULIDO, R. & RICO-GRAY, V. 2000. The effect of spatio-temporal variation in understanding the fruit crop size hypothesis. Oikos, 91, 523-527.	No	Affiliation
110	OSIER, G. H. R. & BEATTIE, A. J. 1999. OK-Taxonomic and structural similarities in soil oribatid communities. Ecography, 22, pp. 567-574.	No	Affiliation
111	OSONO, T. 2011. Diversity and functioning of fungi associated with leaf litter decomposition in Asian forests of different climatic regions. FUNGAL ECOLOGY, 4, 375-385.	No	Effect size
112	PANDE, A., MACDIARMID, A. B., SMITH, P. J., DAVIDSON, R. J., COLE, R. G., FREEMAN, D., KELLY, S. & GARDNER, J. P. A. 2008. Marine reserves increase the abundance and size of blue cod and rock lobster. Marine Ecology Progress Series, 366, 147-158.	No	Affiliation
113	PARDO, G., MORAL, R. L., AGUILERA, E. & DEL PRADO, A. N. 2015. Gaseous emissions from management of solid waste: A systematic review. Global Change Biology, 21, 1313-1327.	No	Affiliation
114	PHILLIPS, R. D., DIXON, K. W. & PEAKALL, R. 2012. Low population genetic differentiation in the Orchidaceae: Implications for the diversification of the family. Molecular Ecology, 21, 5208-5220.	No	Affiliation
115	PIMIENTO, C., MACFADDEN, B. J., CLEMENTS, C. F., VARELA, S., JARAMILLO, C., VELEZ-JUARBE, J. & SILLIMAN, B. R. 2016. Geographical distribution patterns of Carcharocles megalodon over time reveal clues about extinction mechanisms. Journal of Biogeography, 43, 1645-1655.	No	Affiliation
116	PONS, P., HENRY, P. Y., GARGALLO, G., PRODON, R. & LEBRETON, J. D. 2003. Local survival after fire in Mediterranean shrublands: Combining capture-recapture data over several bird species. Population Ecology, 45, 187-196.	No	Affiliation
117	QI, Z., ZHANG, Z., WANG, Z., YU, J., QIN, H., MAO, X., JIANG, H., XIN, D., YIN, Z., ZHU, R., LIU, C., YU, W., HU, Z., WU, X., LIU, J. & CHEN, Q. 2018. Meta-analysis and transcriptome profiling reveal hub genes for soybean seed storage composition during seed development. Plant Cell and Environment, 04//.	No	Affiliation
118	RAICH, J. W., RUSSELL, A. E., KITAYAMA, K., PARTON, W. J. & VITOUSEK, P. M. 2006. Temperature influences carbon accumulation in moist tropical forests. Ecology, 87, 76-87.	No	Effect size
119	ROMERO, G. Q., GONÇALVES-SOUZA, T., VIEIRA, C. & KORICHEVA, J. 2015. Ecosystem engineering effects on species diversity across ecosystems: A Meta-analysis. Biological Reviews, 90, 877-890.	No	Affiliation
120	ROSE, L. A., SEBESTYEN, S. D., ELLIOTT, E. M. & KOBA, K. 2015. Drivers of atmospheric nitrate processing and export in forested catchments. WATER RESOURCES RESEARCH, 51, 1333-1352.	No	Effect size
121	SATO, Y. & KUDOH, H. 2016. Presence of substitute diets alters plant resistance to specialist and generalist herbivores: a meta-analysis. Ecosphere, 7, e01446-e01446.	No	Evidence base
122	SAVO, V., MORTON, C. & LEPOFSKY, D. 2017. Impacts of climate change for coastal fishers and implications for fisheries. Fish and Fisheries, 18, 877-889.	No	Affiliation
123	SHEARER, K., PARKINS, P., GADBERRY, B., BECKMAN, B. & SWANSON, P. 2006. Effects of growth rate/body size and a low lipid diet on the incidence of early sexual maturation in juvenile male spring Chinook salmon (Oncorhynchus tshawytscha). Aquaculture, 252, 545-556.	No	Affiliation
124	SIEFERT, A., VIOLLE, C., CHALMANDRIER, L., ALBERT, C. H., TAUDIERE, A., FAJARDO, A., AARSSEN, L. W., BARALOTO, C., CARLUCCI, M. B., CIANCIARUSO, M. V., DE L. DANTAS, V., DE BELLO, F., DUARTE, L. D. S., FONSECA, C. R., FRESCHET, G. T., GAUCHERAND, S., GROSS, N., HIKOSAKA, K., JACKSON, B., JUNG, V., KAMIYAMA, C., KATABUCHI, M., KEMBEL, S. W., KICHENIN, E., KRAFT, N. J. B., LAGERSTRÖM, A., BAGOUSSE-…	No	Evidence base
125	SLOT, M. & KITAJIMA, K. 2015. General patterns of acclimation of leaf respiration to elevated temperatures across biomes and plant types. Oecologia, 177, 885-900.	No	Evidence base
126	SOMA, M. & GARAMSZEGI, L. Z. 2011. Rethinking birdsong evolution: Meta-analysis of the relationship between song complexity and reproductive success. Behavioral Ecology, 22, 363-371.	No	Evidence base
127	SRISWASDI, S., YANG, C. C. & IWASAKI, W. 2017. Generalist species drive microbial dispersion and evolution. Nature Communications, 8.	No	Effect size
128	TAKAGI, S. & MIYASHITA, T. 2014. Scale and system dependencies of indirect effects of large herbivores on phytophagous insects: A meta-analysis. Tokyo: Springer-Japan.	No	Evidence base
129	TAKAHASHI, H., IWAKAWA, H., ISHIBASHI, N., KOJIMA, S., MATSUMURA, Y., PRANANINGRUM, P., IWASAKI, M., TAKAHASHI, A., IKEZAKI, M., LILAN, L., KOBAYASHI, T., MACHIDA, Y. & MACHIDA, C. 2013. Meta-analyses of microarrays of Arabidopsis asymmetric leaves1 (as1), as2 and their modifying mutants reveal a critical role for the ETT pathway in stabilization of adaxial-abaxial patterning and cell division du…	No	Effect size
130	TAKIMOTO, G. & POST, D. M. 2013. Environmental determinants of food-chain length: a meta-analysis. ECOLOGICAL RESEARCH, 28, 675-681.	No	Evidence base
131	THORNTON, D. H. & FLETCHER, R. J. 2014. Body size and spatial scales in avian response to landscapes: A meta-analysis. Ecography, 37, 454-463.	No	Affiliation
132	TRIPLER, C. E., KAUSHAL, S. S., LIKENS, G. E. & TODD WALTER, M. 2006. Patterns in potassium dynamics in forest ecosystems.	No	Affiliation
133	USHIO, M. 2011. A Meta-Analysis of the Global Distribution Pattern of Condensed Tannins in Tree Leaves. The Open Ecology Journal, 4, 18-23.	No	Effect size
134	VAN DIEPEN, L. T. A., FREY, S. D., STHULTZ, C. M., MORRISON, E. W., MINOCHA, R., PRINGLE, A. & PETERS, D. P. C. 2015. Changes in litter quality caused by simulated nitrogen deposition reinforce the N-induced suppression of litter decay. Ecosphere, 6, art205-art205.	No	Affiliation
135	VAN KATWIJK, M. M., THORHAUG, A., MARBÀ, N., ORTH, R. J., DUARTE, C. M., KENDRICK, G. A., ALTHUIZEN, I. H. J., BALESTRI, E., BERNARD, G., CAMBRIDGE, M. L., CUNHA, A., DURANCE, C., GIESEN, W., HAN, Q., HOSOKAWA, S., KISWARA, W., KOMATSU, T., LARDICCI, C., LEE, K. S., MEINESZ, A., NAKAOKA, M., O'BRIEN, K. R., PALING, E. I., PICKERELL, C., RANSIJN, A. M. A. & VERDUIN, J. J. 2016. Global analysis of …	No	Effect size
136	VAN KESSEL, C., VENTEREA, R., SIX, J., ADVIENTO-BORBE, M. A., LINQUIST, B. & VAN GROENIGEN, K. J. 2013. Climate, duration, and N placement determine N2O emissions in reduced tillage systems: A meta-analysis.	No	Affiliation
137	VAN VLIET, N., MERTZ, O., HEINIMANN, A., LANGANKE, T., PASCUAL, U., SCHMOOK, B., ADAMS, C., SCHMIDT-VOGT, D., MESSERLI, P., LEISZ, S., CASTELLA, J. C., JØRGENSEN, L., BIRCH-THOMSEN, T., HETT, C., BRUUN, T. B., ICKOWITZ, A., VU, K. C., YASUYUKI, K., FOX, J., PADOCH, C., DRESSLER, W. & ZIEGLER, A. D. 2012. Trends, drivers and impacts of changes in swidden cultivation in tropical forest-agriculture …	No	Effect size
138	VAN WOESIK, R., LACHARMOISE, F. & KÖKSAL, S. 2006. Annual cycles of solar insolation predict spawning times of Caribbean corals. Ecology Letters, 9, 390-398.	No	Affiliation
139	VAN WYNSBERGE, S., ANDRÉFOUËT, S., GAERTNER-MAZOUNI, N., WABNITZ, C. C. C., GILBERT, A., REMOISSENET, G., PAYRI, C. & FAUVELOT, C. 2016. Drivers of density for the exploited giant clam Tridacna maxima: a meta-analysis. Fish and Fisheries, 17, 567-584.	No	Affiliation
140	VARGAS, R., SONNENTAG, O., ABRAMOWITZ, G., CARRARA, A., CHEN, J. M., CIAIS, P., CORREIA, A., KEENAN, T. F., KOBAYASHI, H., OURCIVAL, J. M., PAPALE, D., PEARSON, D., PEREIRA, J. S., PIAO, S., RAMBAL, S. & BALDOCCHI, D. D. 2013. Drought Influences the Accuracy of Simulated Ecosystem Fluxes: A Model-Data Meta-analysis for Mediterranean Oak Woodlands. Ecosystems, 16, 749-764.	No	Evidence base
141	WALKER, A. P., BECKERMAN, A. P., GU, L., KATTGE, J., CERNUSAK, L. A., DOMINGUES, T. F., SCALES, J. C., WOHLFAHRT, G., WULLSCHLEGER, S. D. & WOODWARD, F. I. 2014. The relationship of leaf photosynthetic traits - Vcmax and Jmax - to leaf nitrogen, leaf phosphorus, and specific leaf area: A meta-analysis and modeling study. Ecology and Evolution, 4, 3218-3235.	No	Affiliation
142	WAY, D. A. & YAMORI, W. 2014. Thermal acclimation of photosynthesis: On the importance of adjusting our definitions and accounting for thermal acclimation of respiration. VAN GODEWIJCKSTRAAT 30, 3311 GZ DORDRECHT, NETHERLANDS: SPRINGER.	No	Evidence base
143	WILLYERD, K. T., LI, C., MADDEN, L. V., BRADLEY, C. A., BERGSTROM, G. C., SWEETS, L. E., MCMULLEN, M., RANSOM, J. K., GRYBAUSKAS, A., OSBORNE, L., WEGULO, S. N., HERSHMAN, D. E., WISE, K., BOCKUS, W. W., GROTH, D., DILL-MACKY, R., MILUS, E., ESKER, P. D., WAXMAN, K. D., ADEE, E. A., EBELHAR, S. E., YOUNG, B. G. & PAUL, P. A. 2012. Efficacy and Stability of Integrating Fungicide and Cultivar Resis…	No	Affiliation
144	WILSON, S. K., GRAHAM, N. A. J., PRATCHETT, M. S., JONES, G. P. & POLUNIN, N. V. C. 2006. Multiple disturbances and the global degradation of coral reefs: Are reef fishes at risk or resilient?	No	Affiliation
145	WIPF, S. & RIXEN, C. 2010. A review of snow manipulation experiments in Artic and alpine tundra ecosystems. Polar Research, 29, 95-109.	No	Affiliation
146	WITTIG, V. E., AINSWORTH, E. A., NAIDU, S. L., KARNOSKY, D. F. & LONG, S. P. 2009. Quantifying the impact of current and future tropospheric ozone on tree biomass, growth, physiology and biochemistry: A quantitative meta-analysis. Global Change Biology, 15, 396-424.	No	Affiliation
147	WOOD-CHARLSON, E. M., WEYNBERG, K. D., SUTTLE, C. A., ROUX, S. & VAN OPPEN, M. J. H. 2015. Metagenomic characterization of viral communities in corals: mining biological signal from methodological noise.	No	Affiliation
148	WU, Z., DIJKSTRA, P., KOCH, G. W., PEÑUELAS, J. & HUNGATE, B. A. 2011. Responses of terrestrial ecosystems to temperature and precipitation change: A meta-analysis of experimental manipulation.	No	Affiliation
149	XIA, C., LLOYD, H., SHI, J., WEI, C. & ZHANG, Y. 2018. Dawn singing of the Brownish-flanked Bush Warbler influences dawn chorusing in a bird community. Ethology, 124, 400-409.	No	Affiliation
150	XIA, L., LAM, S. K., CHEN, D., WANG, J., TANG, Q. & YAN, X. 2017. Can knowledge-based N management produce more staple grain with lower greenhouse gas emission and reactive nitrogen pollution? A meta-analysis. Global Change Biology, 23, 1917-1925.	No	Affiliation
151	XU, X., MEDVIGY, D., JOSEPH WRIGHT, S., KITAJIMA, K., WU, J., ALBERT, L. P., MARTINS, G. A., SALESKA, S. R. & PACALA, S. W. 2017. Variations of leaf longevity in tropical moist forests predicted by a trait‐driven carbon optimality model. 20, 1097-1106.	No	Evidence base
152	YANG, L., WANG, J., LEI, L., WANG, J., JUNAID SUBHANI, M., LIU, H., SUN, J., ZHENG, H., ZHAO, H. & ZOU, D. 2018. QTL mapping for heading date, leaf area and chlorophyll content under cold and drought stress in two related recombinant inbred line populations ( Japonica rice) and meta-analysis. Plant Breeding.	No	Affiliation
153	YANG, L. H., EDWARDS, K. F., BYRNES, J. E., BASTOW, J. L., WRIGHT, A. N. & SPENCE, K. O. 2010. A meta-analysis of resource pulse-consumer interactions. Ecological Monographs, 80, 125-151.	No	Affiliation
154	YANG, W., SUN, T. & YANG, Z. 2016. Does the implementation of environmental flows improve wetland ecosystem services and biodiversity? A literature review.	No	Affiliation
155	YENDREK, C. R., LEISNER, C. P. & AINSWORTH, E. A. 2013. Chronic ozone exacerbates the reduction in photosynthesis and acceleration of senescence caused by limited N availability in Nicotiana sylvestris. Global Change Biology, 19, 3155-3166.	No	Affiliation
156	ZHANG, Y., LIU, Y., SHIBATA, H., GU, B. & WANG, Y. 2018. Virtual nitrogen factors and nitrogen footprints associated with nitrogen loss and food wastage of China's main food crops. ENVIRONMENTAL RESEARCH LETTERS, 13.	No	Effect size
157	ZHANG, Y. Q., LIU, J. B., JIA, X. & QIN, S. G. 2013. Soil organic carbon accumulation in arid and semiarid areas after afforestation: A meta-analysis. Polish Journal of Environmental Studies, 22, 611-620.	No	Affiliation
158	ZHAOZHONG, F. & KOBAYASHI, K. 2009. Assessing the impacts of current and future concentrations of surface ozone on crop yield with meta-analysis. Atmospheric Environment, 43, 1510-1519.	No	Evidence base
159	ZHAOZHONG, F., KOBAYASHI, K., AINSWORTH, E. A. & FENG, Z. 2008. Impact of elevated ozone concentration on growth, physiology, and yield of wheat (Triticum aestivum L.): a meta‐analysis. Global Change Biology, 14.	No	Evidence base
160	ZHAOZHONG, F., KOBAYASHI, K., XIAOKE, W. & ZONGWEI, F. 2009. A meta-analysis of responses of wheat yield formation to elevated ozone concentration. CHINESE SCIENCE BULLETIN, 54, 249-255.	No	Evidence base
161	ZHONG, Y., YAN, W. & SHANGGUAN, Z. 2016. The effects of nitrogen enrichment on soil CO2fluxes depending on temperature and soil properties. Global Ecology and Biogeography, 25, 475-488.	No	Affiliation
162	ZHOU, M., ZHU, B., WANG, S., ZHU, X., VEREECKEN, H. & BRÜGGEMANN, N. 2017. Stimulation of N2O emission by manure application to agricultural soils may largely offset carbon benefits: a global meta-analysis. Global Change Biology, 23, 4068-4083.	No	Affiliation
163	ZHOU, Z., WANG, C. & LUO, Y. 2018. Effects of forest degradation on microbial communities and soil carbon cycling: A global meta-analysis. Global Ecology and Biogeography, 27, 110-124.	No	Affiliation
164	ZIEGLER, A. D., PHELPS, J., YUEN, J. Q. I., WEBB, E. L., LAWRENCE, D., FOX, J. M., BRUUN, T. B., LEISZ, S. J., RYAN, C. M., DRESSLER, W., MERTZ, O., PASCUAL, U., PADOCH, C. & KOH, L. P. 2012. Carbon outcomes of major land-cover transitions in SE Asia: Great uncertainties and REDD+ policy implications. Global Change Biology, 18, 3087-3099.	No	Affiliation
165	Adachi, M., Ito, A. Changing of the ecological service due to land use change in tropical forest(<Feature 1>Integrated evaluation of ecosystem services), JAPANESE JOURNAL OF ECOLOGY, 2015, Volume 65, Issue 2, Pages 135-143	No	Study type
166	Miyamoto, Y. Some general features of the plant mediated indirect effects : a quantitative review using meta-analysis, JAPANESE JOURNAL OF ECOLOGY, 2006, Volume 56, Issue 2, Pages 125-133, Released September 06, 2016, Online ISSN 2424-127X, Print ISSN 0021-5007, https://doi.org/10.18960/seitai.56.2_125, https://www.jstage.jst.go.jp/article/seitai/56/2/56_KJ00004360445/_article/-char/en, Abstract:…	No	Evidence base
167	Kiyomi Ono, Soichiro Nagano, Regulation of leaf senescence by growth conditions and internal factors(<Feature 1>Leaf lifespan: recent advances and future perspectives), JAPANESE JOURNAL OF ECOLOGY, 2013, Volume 63, Issue 1, Pages 49-57, Released April 28, 2017, Online ISSN 2424-127X, Print ISSN 0021-5007, https://doi.org/10.18960/seitai.63.1_49, https://www.jstage.jst.go.jp/article/seitai/63/1/63…	No	Study type
168	Yusuke Onoda, Natural CO_2 springs : Natural laboratory to study long-term response to elevated CO_2, JAPANESE JOURNAL OF ECOLOGY, 2007, Volume 57, Issue 2, Pages 145-158, Released September 15, 2016, Online ISSN 2424-127X, Print ISSN 0021-5007, https://doi.org/10.18960/seitai.57.2_145, https://www.jstage.jst.go.jp/article/seitai/57/2/57_KJ00004717018/_article/-char/en, Abstract: [in Japanese]	No	Effect size
169	Kawaguchi, A. New application of statistical tools : meta-analysis in on-farm research, Soil Microorganisms, 2015, Volume 69, Issue 1, Pages 3-6, Released May 20, 2017, Online ISSN 2189-6518, Print ISSN 0912-2184, https://doi.org/10.18946/jssm.69.1_3, https://www.jstage.jst.go.jp/article/jssm/69/1/69_KJ00010039113/_article/-char/en, Abstract: [in Japanese]	No	Study type
170	Hattori, T., Ishida, H., Hashimoto, Y., Minamiyama, N., Tamura, K., Asami, K. Comparison between mature phase and gap phase of lucidophyllous forest with regard to species composition and species richness., JAPANESE JOURNAL OF ECOLOGY, 2004, Volume 54, Issue 1, Pages 11-24, Released May 26, 2017, Online ISSN 2424-127X, Print ISSN 0021-5007, https://doi.org/10.18960/seitai.54.1_11	No	Study type
171	Watanabe, T., Yamasaki, S. Catch Variation and the Soak Time of Gear in the Pot Fishery for the Red Queen Crab Chionoecetes japonicus, NIPPON SUISAN GAKKAISHI, 1999, Volume 65, Issue 4, Pages 642-649, Released February 01, 2008, Online ISSN 1349-998X, Print ISSN 0021-5392, https://doi.org/10.2331/suisan.65.642	No	Study type
172	片山, 和亮. 2002. カラマツ林分に樹下植栽したトドマツの生育と保護 : 樹冠の配置と枝葉展開・生育阻害からの分析. 環境科学研究所報告, 9, 145-149.	No	Study type
173	TAMURA, A., IRINO, A., YAMANE, M., KATSUYAMA, T. Protection of endangered plants from sika deer herbivory using deer-proof fences in the Tanzawa Mountains, central Japan, Japanese Journal of Conservation Ecology, 2005, Volume 10, Issue 1, Pages 11-17, Released February 09, 2018, Online ISSN 2424-1431, Print ISSN 1342-4327, https://doi.org/10.18960/hozen.10.1_11	No	Study type
174	Shiraki, S. Collisions of White-tailed Eagles, Haliaeetus albicilla, with wind turbines in Hokkaido, Japan (Understanding the effects of wind-farms on ecosystem), Japanese Journal of Conservation Ecology, 2012, Volume 17, Issue 1, Pages 85-96, Released January 01, 2018, Online ISSN 2424-1431, Print ISSN 1342-4327, https://doi.org/10.18960/hozen.17.1_85	No	Study type
175	Funakubo, S., Maeda, T., Maruyama, N. Relationships between waterbird communities and environmental factors in urban lakes in suburb of Tokyo, Wildlife Conservation Japan, 1995, Volume 1, Issue 3_4, Pages 137-152, Released September 06, 2017, Online ISSN 2433-1252, Print ISSN 1341-8777, https://doi.org/10.20798/wildlifeconsjp.1.3_4_137	No	Study type
176	Osada, N., Oikawa, S., Miyata, R., Kamiyama, C., Nagano, S., Shiodera, S., Tabata, A., Ono, K. Within-species variation in leaf lifespan in relation to environmental factors : general trends and differences across species of different functional types(<Feature 1>Leaf lifespan: recent advances and future perspectives), JAPANESE JOURNAL OF ECOLOGY, 2013, Volume 63, Issue 1, Pages 19-36, Released Ap…	Yes
177	WASHITANI, I. Ecological factors affecting the invasibility of an alien species, NIPPON SUISAN GAKKAISHI, 2007, Volume 73, Issue 6, Pages 1117-1120, Released November 26, 2007, Online ISSN 1349-998X, Print ISSN 0021-5392, https://doi.org/10.2331/suisan.73.1117	No	Study type
178	Brlík, Vojtěch et al. 2019 Weak effects of geolocators on small birds: A meta-analysis controlled for phylogeny and publication bias DOI:10.1111/1365-2656.12962	No	Evidence base
179	Spake, Rebecca; Yanou, Sakiko; Yamaura, Yuichi; Kawamura, Kazuhiro; Kitayama, Kanehiro; Doncaster, C. Patrick. 2019. Meta‐analysis of management effects on biodiversity in plantation and secondary forests of Japan DOI:10.1111/csp2.14	Yes
180	Katayama, Naoki; Bouam, Idriss; Koshida, Chieko; Baba, Yuki G. 2018. Biodiversity and yield under different land-use types in orchard/vineyard landscapes: A meta-analysis DOI:10.1016/j.biocon.2018.11.020	No	Evidence base
181	Mori, Taiki; Imai, Nobuo; Yokoyama, Daiki; Kitayama, Kanehiro. 2018. Effects of nitrogen and phosphorus fertilization on the ratio of activities of carbon-acquiring to nitrogen-acquiring enzymes in a primary lowland tropical rainforest in Borneo, Malaysia DOI:10.1080/00380768.2018.1498286	No	Study type
