# Supplementary material for: Ignoring non‐English‐language studies may bias ecological meta‐analyses
Source: Ecol Evol. 2020 May 29;10(13):6373–84. doi: 10.1002/ece3.6368 (PMC7381574; doi:10.1002/ece3.6368)
Supplement: Supplementary file 13 — Table S13 [file ECE3-10-6373-s013.xlsx]

## Sheet: Sheet1
S15. List of 40 major Japanese-language journals relevant to ecology and biodiversity conservation.
Society/organisation	Society/organisation in Japanese	Journal title	Journal title in Japanese	Year publication started	Year publication ended	Link
The Ecological Society of Japan	日本生態学会	Japanese Journal of Conservation Ecology	保全生態学研究	1996		http://esj.ne.jp/esj/JJCE/index.html
The Ecological Society of Japan	日本生態学会	Japanese Journal of Ecology	日本生態学会誌	1954		https://www.esj.ne.jp/esj/JJE/index.html
Herpetological Society of Japan	日本爬虫両棲類学会	Bulletin of the Herpetological Society of Japan	爬虫両棲類学会報	1999		http://herpetology.jp/publications/index_j.php
The Mammal Society of Japan	日本哺乳類学会	Mammalian Science	哺乳類科学	1961		http://www.mammalogy.jp/journal/mammalian-science.html
The Mammal Society of Japan	日本哺乳類学会	Journal of Mammalogical Society of Japan	哺乳動物学雑誌	1952	1995	http://www.mammalogy.jp/journal/mammalian-science.html
The Zoological Society of Japan	社団法人日本動物学会	Doubutsugaku zasshi	動物学雑誌	1888	1983	http://ci.nii.ac.jp/vol_issue/nels/AN00166645_ja.html
The Ornithological Society of Japan	日本鳥学会	Japanese Journal of Ornithology	日本鳥学会誌	1915		http://ornithology.jp/wabun/
Wild Bird Society of Japan	日本野鳥の会	Strix	ストリクス	1982		http://www.wbsj.org/activity/conservation/publications/strix/strix-dl/
Ecology and Civil Engineering Society	応用生態工学会	Ecology and Civil Engineering	応用生態工学	1998		https://www.ecesj.com/contents/jou_ecesj.html
Japan Association for Landscape Ecology	日本景観生態学会	Landscape Ecology and Management	景観生態学	2004		http://jale-japan.org/wp/%E5%AD%A6%E8%A1%93%E5%88%8A%E8%A1%8C%E7%89%A9/%E5%AD%A6%E4%BC%9A%E8%AA%8C/
Japan Association for Landscape Ecology	日本景観生態学会	Bulletion of the International Association for Landscape Ecology-Japan	国際景観生態学会日本支部会報	1992	2003	https://www.jstage.jst.go.jp/browse/jale1994/-char/ja/
Association of Wildlife and Human Society	野生生物と社会学会	Wildlife Conservation Japan	野生生物保護	1995	2013	http://www.wildlife-humansociety.org/gakkaisi/gakkaisi.html#yasei2
Association of Wildlife and Human Society	野生生物と社会学会	Wildlife and Human Society	野生生物と社会	2013		https://www.jstage.jst.go.jp/browse/awhswhs/4/0/_contents/-char/ja/
Japanese Institute of Landscape Architecture	造園学会	The Journal of the Japanese Landscape Architectual Society	造園学雑誌	1925	1927	http://www.jila-zouen.org/journal/lrj
Japanese Institute of Landscape Architecture	造園学会	Journal of the Japanese Institute of Landscape Architects	造園雑誌	1934	1994	http://www.jila-zouen.org/journal/lrj
Japanese Institute of Landscape Architecture	造園学会	Journal of the Japanese Institute of Landscape Architecture	ランドスケープ研究	1994		http://www.jila-zouen.org/journal/lrj
Japanese Institute of Landscape Architecture	造園学会	Landscape Research Japan Online	ランドスケープ研究(オンライン論文集)	2008		http://www.jila-zouen.org/journal/lrj
Japanese Forest Society	日本森林学会	The Journal of the Society of Forestry	林學會雑誌	1919	1934	http://www.forestry.jp/publish/JJFS/
Japanese Forest Society	日本森林学会	The Journal of the Japanese Forestry Society	日本林學會誌	1934	1952	http://www.forestry.jp/publish/JJFS/
Japanese Forest Society	日本森林学会	Journal of the Japanese Forestry Society	日本林学会誌	1953	2004	http://www.forestry.jp/publish/JJFS/
Japanese Forest Society	日本森林学会	Journal of the Japanese Forest Society	日本森林学会誌	2005		http://www.forestry.jp/publish/JJFS/
The Japanese Society of Revegetation Technology	日本緑化工学会	The Japanese Society of Revegetation Technology	日本緑化工学会誌	1989		http://www.jsrt.jp/publication.html#a
Japan Society of Civil Engineering	土木学会	JSCE Magazine	土木学会誌	1915		https://www.jsce.or.jp/library/open/proc/maglist2/00034/index.html
The Japanese Society of Limnology	陸水学会	Japanese Journal of Limnology	陸水学雑誌	1931		http://www.jslim.jp/?page_id=130
The Society of Vegetation Science	植生学会	Vegetation science	群落研究	1984	1995	http://shokusei.jp/backnamber.html
The Society of Vegetation Science	植生学会	Vegetation Science	植生学会誌	1996		http://shokusei.jp/vegetation-contents.html
Society of Environmental Conservation Engineering	環境技術学会	Journal of Environmental Conservation Engineering	環境技術	1972		http://www.jriet.net/
Japanese Society of Grassland Science	日本草地学会	Japanese Journal of Grassland Science	日本草地学会誌	1961		http://jsgs.chobi.net/
The Weed Science Society of Japan	日本雑草学会	Journal of Weed Science and Technology	雑草研究	1962		http://wssj.jp/publish/
Japanese Association of Benthology	日本ベントス学会	Japanese Journal of Benthology	日本ベントス学会誌	1999		http://benthos-society.jp/newpage2.html
The Association of Rural Planning	農村計画学会	Journal of Rural Planning Association	農村計画学会誌	1982		http://www.rural-planning.jp/?page_id=12
The Tohoku Society of Forest Science	東北森林科学会	Tohoku journal of forest science	東北森林科学会誌	1996		http://www.tsfs.jp/
Japanese Society of Environmental Entomology and Zoology	日本環境動物昆虫学会	Japanese Journal of Environmental Entomology and Zoology	環動昆	1989		http://kandoukon.org/paper/paper.html
The Japanese Society of Fisheries Science	日本水産学会	Nippon Suisan Gakkaishi	日本水産学会誌	1932		http://www.miyagi.kopas.co.jp/JSFS/publication.html#05
The Japanese Society of Environmental Education	日本環境教育学会	Japanese Journal of Environmental Education	環境教育	1991		http://www.jsoee.jp/journal
The Japanese Association for Environmental Sociology	環境社会学会	The Journal of Environmental Sociology	環境社会学研究	1995		http://www.jaes.jp/jounal/backnumber
Japan Society for Impact Assessment	環境アセスメント学会	Kankyo Assessment Gakkaishi	環境アセスメント学会誌	2003		http://www.jsia.net/2_convention/research_paper.html
Japan Society on Water Environment	日本水環境学会	Journal of Japan Society on Water Environment	水環境学会誌	1992		https://www.jswe.or.jp/publications/journals/index.html
The Oceanographic Society of Japan	日本海洋学会	Bulletin on Coastal Oceanography	沿岸海洋研究	1962		http://www.coastalocean.net/backno.html
The Ichthyological Society of Japan	日本魚類学会	Japanese Journal of Ichthyology	魚類学雑誌	1950		http://www.fish-isj.jp/publication/index.html
